# Supplementary material for: Mobile health intervention for promotion of eye health literacy
Source: PLOS Glob Public Health. 2021 Oct 13;1(10):e0000025. doi: 10.1371/journal.pgph.0000025 (PMC10021255; doi:10.1371/journal.pgph.0000025)
Supplement: S1 Dataset — (XLS) [file pgph.0000025.s003.xls]

## Sheet: Sheet1
ID	Age	Sex	Religion	Course	Stream	Semester	Prev_disease	Family_history	Pre_A1	Pre_A2	Pre_A3	PreA_EHL	Pre_B1	Pre_B2	Pre_B3	PreB_EHL	Pre_C1	Pre_C2	Pre_C3	PreC_EHL	Pre_D1	Pre_D2	Pre_D3	PreD_EHL	INTERVENTION	Post_A1	Post_A2	Post_A3	PostA_EHL	Post_B1	Post_B2	Post_B3	PostB_EHL	Post_C1	Post_C2	Post_C3	PostC_EHL	Post_D1	Post_D2	Post_D3	Post D_EHL
3	18	1	1	1	3	1	0	0	0	0	0	0	0	0	0	0	0	0	0	0	0	0	0	0	1	0	0	0	0	0	0	0	0	0	0	0	0	0	0	0	0
15	20	1	1	1	3	5	0	0	1	1	1	3	0	0	0	0	1	1	1	3	1	1	0	2	1	1	1	1	3	0	0	0	0	1	1	1	3	1	1	0	2
18	22	1	3	1	4	5	0	0	1	0	0	1	0	0	0	0	0	0	0	0	0	0	0	0	1	1	0	0	1	0	0	0	0	0	0	0	0	0	0	0	0
19	21	2	1	1	3	5	0	5	1	1	1	3	1	1	0	2	0	0	0	0	1	0	0	1	1	1	1	1	3	1	1	0	2	0	0	0	0	1	0	0	1
20	19	2	1	1	4	5	0	0	1	1	1	3	0	0	0	0	1	0	0	1	0	0	0	0	1	1	1	1	3	0	0	0	0	1	0	0	1	0	0	0	0
21	20	2	1	1	4	5	0	0	1	1	1	3	0	0	0	0	1	0	0	1	0	0	0	0	1	1	1	1	3	0	0	0	0	1	0	0	1	0	0	0	0
22	20	2	1	1	4	5	0	0	1	1	0	2	0	0	0	0	0	0	0	0	0	0	0	0	1	1	1	0	2	0	0	0	0	0	0	0	0	0	0	0	0
23	20	1	1	1	4	1	0	4	1	1	0	2	0	0	0	0	0	0	0	0	1	0	1	2	1	1	1	0	2	0	0	0	0	0	0	0	0	1	0	1	2
24	18	2	1	1	4	1	0	0	1	1	1	3	1	1	1	3	0	0	0	0	0	0	0	0	1	1	1	1	3	1	1	1	3	0	0	0	0	0	0	0	0
25	20	2	1	1	3	3	0	0	1	1	0	2	0	0	0	0	0	0	0	0	0	0	0	0	1	1	1	0	2	0	0	0	0	0	0	0	0	0	0	0	0
26	19	1	1	1	3	3	0	5	0	0	0	0	0	0	0	0	0	0	0	0	0	0	0	0	1	0	0	0	0	0	0	0	0	0	0	0	0	0	0	0	0
27	19	1	1	1	3	3	1	0	1	0	0	1	0	0	0	0	0	0	0	0	1	1	1	3	1	1	0	0	1	0	0	0	0	0	0	0	0	1	1	1	3
29	19	1	1	1	4	3	1	3	1	1	1	3	0	0	0	0	1	1	1	3	1	0	1	2	1	1	1	1	3	0	0	0	0	1	1	1	3	1	0	1	2
30	20	1	1	1	4	3	0	3	1	1	1	3	1	0	0	1	1	0	0	1	0	0	0	0	1	1	1	1	3	1	0	0	1	1	0	0	1	0	0	0	0
31	20	2	1	1	4	5	0	0	1	1	1	3	1	0	0	1	1	0	0	1	1	0	0	1	1	1	1	1	3	1	0	0	1	1	0	0	1	1	0	0	1
32	19	1	1	1	4	3	0	0	1	1	1	3	0	0	0	0	0	0	0	0	0	0	0	0	1	1	1	1	3	1	0	0	1	0	0	0	0	0	0	0	0
33	19	2	1	1	4	5	0	0	1	1	1	3	0	0	0	0	0	0	0	0	0	0	0	0	1	1	1	1	3	0	0	0	0	0	0	0	0	0	0	0	0
34	19	2	1	1	4	5	0	0	1	0	0	1	0	0	0	0	0	0	0	0	0	0	0	0	1	1	0	0	1	0	0	0	0	0	0	0	0	0	0	0	0
35	21	1	1	1	2	5	0	5	0	0	0	0	0	0	0	0	0	0	0	0	0	0	0	0	1	0	0	0	0	0	0	0	0	0	0	0	0	0	0	0	0
36	21	1	1	1	2	5	0	0	0	0	0	0	0	0	0	0	0	0	0	0	0	0	0	0	1	0	0	0	0	0	0	0	0	0	0	0	0	0	0	0	0
37	20	1	1	1	2	5	0	0	0	0	0	0	0	0	0	0	0	0	0	0	0	0	0	0	1	0	0	0	0	0	0	0	0	0	0	0	0	0	0	0	0
38	20	1	1	1	2	5	0	0	1	0	0	1	0	0	0	0	1	0	0	1	0	0	0	0	1	1	0	0	1	0	0	0	0	1	0	0	1	1	0	0	1
39	21	1	1	1	2	5	0	5	0	0	0	0	0	0	0	0	0	0	0	0	0	0	0	0	1	0	0	0	0	0	0	0	0	0	0	0	0	0	0	0	0
40	21	2	1	1	2	5	0	0	1	0	0	1	0	0	0	0	1	0	0	1	1	0	0	1	1	1	0	0	1	0	0	0	0	1	0	0	1	1	0	0	1
41	22	1	2	1	2	5	0	0	1	0	0	1	0	0	0	0	0	0	0	0	0	0	0	0	1	1	0	0	1	0	0	0	0	0	0	0	0	0	0	0	0
42	20	1	1	1	2	5	0	0	1	0	0	1	0	0	0	0	0	0	0	0	1	0	0	1	1	1	0	0	1	0	0	0	0	0	0	0	0	1	0	0	1
43	22	1	1	1	3	5	0	4	1	0	1	2	0	0	0	0	0	0	0	0	1	0	0	1	1	1	0	1	2	0	0	0	0	0	0	0	0	1	0	0	1
44	18	2	1	1	3	1	0	1	1	0	1	2	0	0	0	0	0	0	0	0	1	0	0	1	1	1	0	1	2	0	0	0	0	0	0	0	0	1	0	0	1
47	21	2	1	1	4	1	1	1	1	0	0	1	1	0	0	1	0	0	0	0	0	0	0	0	1	1	0	0	1	1	0	0	1	0	0	0	0	0	0	0	0
48	19	1	5	1	4	1	0	0	1	1	0	2	0	0	0	0	0	0	0	0	0	0	0	0	1	1	1	0	2	0	0	0	0	0	0	0	0	0	0	0	0
49	18	1	1	1	3	1	0	5	0	0	0	0	0	0	0	0	0	0	0	0	0	0	0	0	1	0	0	0	0	0	0	0	0	0	0	0	0	0	0	0	0
50	23	1	1	2	2	3	0	5	0	0	0	0	0	0	0	0	0	0	0	0	1	0	0	1	1	0	0	0	0	0	0	0	0	0	0	0	0	1	0	0	1
51	18	2	1	1	4	1	1	1	1	1	0	2	0	0	0	0	1	1	0	2	1	1	1	3	1	1	1	0	2	0	0	0	0	1	1	0	2	1	1	1	3
55	19	1	1	1	4	5	0	5	0	0	0	0	0	0	0	0	0	0	0	0	0	0	0	0	1	0	0	0	0	0	0	0	0	0	0	0	0	0	0	0	0
56	20	1	1	1	4	3	0	0	1	1	0	2	0	0	0	0	0	0	0	0	1	1	0	2	1	1	1	0	2	0	0	0	0	0	0	0	0	1	1	0	2
57	24	1	1	2	2	3	0	5	1	0	1	2	0	0	0	0	0	0	0	0	0	0	0	0	1	1	0	1	2	0	0	0	0	0	0	0	0	0	0	0	0
58	19	1	1	1	4	3	0	0	0	0	0	0	1	0	0	1	0	0	0	0	0	0	0	0	1	0	0	0	0	1	0	0	1	0	0	0	0	0	0	0	0
59	18	2	1	2	2	3	1	1	1	1	0	2	1	0	0	1	1	0	0	1	1	0	0	1	1	1	1	0	2	1	0	0	1	1	0	0	1	1	0	0	1
60	18	2	3	1	4	3	0	0	0	0	0	0	0	0	0	0	0	0	0	0	0	0	0	0	1	0	0	0	0	0	0	0	0	0	0	0	0	0	0	0	0
61	22	2	1	2	2	3	0	0	1	1	0	2	0	0	0	0	0	0	0	0	0	0	0	0	1	1	1	0	2	0	0	0	0	0	0	0	0	0	0	0	0
63	19	2	1	1	4	3	0	0	1	1	1	3	1	1	0	2	1	1	0	2	1	1	1	3	1	1	1	1	3	1	1	0	2	1	1	0	2	1	1	1	3
64	23	1	1	2	2	3	0	0	0	0	0	0	0	0	0	0	0	0	0	0	0	0	0	0	1	0	0	0	0	0	0	0	0	0	0	0	0	0	0	0	0
66	20	2	1	2	4	5	0	0	1	0	1	2	0	0	0	0	0	0	0	0	0	0	0	0	1	1	0	1	2	0	0	0	0	0	0	0	0	0	0	0	0
67	24	1	1	2	2	3	0	0	0	0	0	0	0	0	0	0	0	0	0	0	0	0	0	0	1	0	0	0	0	0	0	0	0	0	0	0	0	0	0	0	0
68	20	2	3	1	4	5	0	0	1	0	0	1	0	0	0	0	1	0	0	1	0	0	0	0	1	1	0	0	1	0	0	0	0	1	0	0	1	0	0	0	0
69	22	1	3	1	4	5	0	0	0	0	0	0	0	0	0	0	1	0	1	2	0	0	0	0	1	0	0	0	0	0	0	0	0	1	1	1	3	1	0	0	1
71	18	2	1	1	4	1	0	0	1	1	1	3	0	0	0	0	0	0	0	0	1	1	1	3	1	1	1	1	3	0	0	0	0	0	0	0	0	1	1	1	3
74	19	2	1	1	3	1	0	0	0	1	0	1	0	0	0	0	1	0	0	1	0	0	0	0	1	1	1	0	2	0	0	0	0	1	0	0	1	0	0	0	0
75	18	1	1	1	4	1	0	0	1	1	0	2	0	0	0	0	0	0	0	0	1	1	0	2	1	1	1	0	2	0	0	0	0	0	0	0	0	1	1	0	2
76	21	1	1	1	4	5	0	0	0	0	0	0	0	0	0	0	0	0	0	0	0	0	0	0	1	0	0	0	0	0	0	0	0	0	0	0	0	0	0	0	0
78	22	2	1	1	4	7	0	0	1	0	1	2	1	1	0	2	1	1	1	3	1	1	0	2	1	1	0	1	2	1	1	0	2	1	1	1	3	1	1	0	2
79	20	1	1	1	1	5	0	1	1	1	1	3	1	0	0	1	0	0	0	0	0	0	0	0	1	1	1	1	3	1	0	0	1	0	0	0	0	0	0	0	0
80	20	1	1	1	4	1	0	5	1	1	0	2	0	0	0	0	0	0	0	0	1	1	0	2	1	1	1	0	2	0	0	0	0	0	0	0	0	1	1	0	2
81	19	2	1	1	4	1	0	0	1	0	1	2	0	0	0	0	0	0	0	0	0	0	0	0	1	1	0	1	2	0	0	0	0	0	0	0	0	0	0	0	0
83	18	1	1	1	4	3	0	3	1	1	0	2	0	0	0	0	1	0	0	1	0	0	0	0	1	1	1	0	2	0	0	0	0	1	0	0	1	0	0	0	0
85	24	1	3	2	2	3	0	0	1	1	1	3	0	0	0	0	0	0	0	0	0	0	0	0	1	1	1	1	3	0	0	0	0	0	0	0	0	0	0	0	0
86	22	1	1	2	2	3	0	0	1	0	1	2	0	0	0	0	0	0	0	0	0	0	0	0	1	1	0	1	2	0	0	0	0	0	0	0	0	0	0	0	0
87	19	2	1	1	3	3	0	0	1	0	0	1	0	0	0	0	0	0	0	0	0	0	0	0	1	1	0	0	1	0	0	0	0	0	0	0	0	0	0	0	0
88	19	2	1	1	1	1	1	2	1	0	0	1	1	1	1	3	0	0	0	0	1	0	0	1	1	1	0	0	1	1	1	1	3	0	0	0	0	1	0	0	1
89	22	1	1	2	2	3	0	1	1	1	1	3	0	0	0	0	1	1	0	2	0	0	0	0	1	1	1	1	3	0	0	0	0	1	1	0	2	0	0	0	0
90	18	1	1	1	3	1	0	0	0	0	0	0	0	0	0	0	0	0	0	0	0	0	0	0	1	0	0	0	0	0	0	0	0	0	0	0	0	0	0	0	0
91	18	1	1	1	3	1	0	5	0	0	0	0	0	0	0	0	0	0	0	0	0	0	0	0	1	0	0	0	0	0	0	0	0	0	0	0	0	0	0	0	0
93	19	1	1	1	3	1	0	0	1	1	0	2	0	0	0	0	0	0	0	0	1	1	0	2	1	1	1	0	2	0	0	0	0	0	0	0	0	1	1	0	2
94	23	2	1	2	2	3	0	0	0	0	0	0	0	0	0	0	0	0	0	0	0	0	0	0	1	0	0	0	0	0	0	0	0	0	0	0	0	0	0	0	0
96	22	1	1	2	2	3	0	5	1	1	1	3	0	0	0	0	0	0	0	0	0	0	0	0	1	1	1	1	3	0	0	0	0	0	0	0	0	0	0	0	0
98	19	1	2	1	4	3	0	0	1	1	0	2	1	0	0	1	0	0	0	0	1	1	0	2	1	1	1	0	2	1	0	0	1	1	0	0	1	1	1	0	2
99	19	2	1	1	4	3	0	0	1	0	0	1	0	0	0	0	0	0	0	0	0	0	0	0	1	1	0	0	1	0	0	0	0	0	0	0	0	0	0	0	0
101	18	1	1	1	4	3	0	0	1	1	1	3	0	0	0	0	0	0	0	0	0	0	0	0	1	1	1	1	3	0	0	0	0	0	0	0	0	0	0	0	0
103	19	1	1	1	4	3	0	0	1	1	0	2	1	0	0	1	0	0	0	0	1	1	0	2	1	1	1	0	2	1	0	0	1	0	0	0	0	1	1	0	2
104	18	2	1	1	1	1	0	0	1	1	0	2	0	0	0	0	1	0	0	1	1	0	0	1	1	1	1	0	2	0	0	0	0	1	0	0	1	1	0	0	1
105	20	2	1	1	1	1	0	0	1	1	0	2	1	1	0	2	0	0	0	0	1	0	0	1	1	1	1	0	2	1	1	0	2	0	0	0	0	1	0	0	1
107	18	1	1	1	1	1	0	5	1	0	0	1	0	0	0	0	0	0	0	0	0	0	0	0	1	1	0	0	1	0	0	0	0	0	0	0	0	0	0	0	0
108	21	2	1	1	3	5	0	0	0	0	0	0	0	0	0	0	0	0	0	0	0	0	0	0	1	0	0	0	0	0	0	0	0	0	0	0	0	0	0	0	0
109	20	1	1	1	3	5	0	1	1	0	0	1	0	0	0	0	0	0	0	0	0	0	0	0	1	1	0	0	1	0	0	0	0	0	0	0	0	0	0	0	0
110	18	2	1	1	1	1	0	1	1	1	0	2	1	0	0	1	1	0	0	1	1	1	1	3	1	1	1	0	2	1	0	0	1	1	0	0	1	1	1	1	3
111	19	2	1	1	1	1	1	4	1	1	1	3	0	0	0	0	0	0	0	0	1	1	1	3	1	1	1	1	3	0	0	0	0	0	0	0	0	1	1	1	3
113	20	1	1	1	3	3	0	0	1	0	0	1	1	0	0	1	0	0	0	0	0	0	0	0	1	1	0	0	1	1	0	0	1	0	0	0	0	0	0	0	0
114	18	2	1	1	3	3	0	0	1	1	1	3	0	0	0	0	0	0	0	0	1	1	1	3	1	1	1	1	3	0	0	0	0	0	0	0	0	1	1	1	3
115	19	2	1	1	3	3	0	0	0	0	0	0	0	0	0	0	0	0	0	0	0	0	0	0	1	0	0	0	0	0	0	0	0	0	0	0	0	0	0	0	0
116	19	2	1	1	4	3	0	0	1	0	0	1	0	0	0	0	1	0	0	1	0	0	0	0	1	1	0	0	1	0	0	0	0	1	0	0	1	1	0	0	1
117	21	2	1	1	2	5	0	0	1	0	0	1	0	0	0	0	0	0	0	0	0	0	0	0	1	1	0	0	1	0	0	0	0	0	0	0	0	0	0	0	0
118	22	1	1	1	2	5	0	0	1	0	0	1	0	0	0	0	0	0	0	0	0	0	0	0	1	1	0	0	1	0	0	0	0	0	0	0	0	0	0	0	0
119	18	2	1	1	3	1	0	0	1	1	0	2	0	0	0	0	0	0	0	0	1	0	0	1	1	1	1	0	2	0	0	0	0	0	0	0	0	1	0	0	1
120	18	1	1	1	3	1	1	5	0	0	0	0	0	0	0	0	0	0	0	0	0	0	0	0	1	0	0	0	0	0	0	0	0	0	0	0	0	0	0	0	0
122	18	2	1	1	4	1	0	5	1	1	0	2	0	0	0	0	0	0	0	0	0	0	0	0	1	1	1	0	2	0	0	0	0	0	0	0	0	0	0	0	0
123	18	2	1	1	4	1	0	4	1	1	1	3	1	0	1	2	0	0	0	0	1	0	0	1	1	1	1	1	3	1	0	1	2	0	0	0	0	1	0	0	1
124	18	1	1	1	4	1	0	0	1	1	0	2	0	0	0	0	0	0	0	0	0	0	0	0	1	1	1	0	2	0	0	0	0	0	0	0	0	0	0	0	0
125	18	2	1	1	1	1	0	0	1	1	0	2	0	0	0	0	0	0	0	0	1	0	0	1	1	1	1	0	2	0	0	0	0	0	0	0	0	1	0	0	1
126	19	2	1	1	4	1	0	0	1	1	0	2	0	0	0	0	0	0	0	0	0	0	0	0	1	1	1	0	2	0	0	0	0	0	0	0	0	0	0	0	0
127	18	2	4	1	4	1	0	0	1	1	0	2	0	0	0	0	1	0	0	1	1	0	0	1	1	1	1	0	2	0	0	0	0	1	0	0	1	1	0	0	1
128	19	1	1	1	4	1	0	0	1	1	0	2	1	0	0	1	0	0	0	0	0	0	0	0	1	1	1	0	2	1	0	0	1	0	0	0	0	0	0	0	0
129	18	1	1	1	4	1	0	5	0	0	0	0	0	0	0	0	0	0	0	0	0	0	0	0	1	0	0	0	0	0	0	0	0	0	0	0	0	0	0	0	0
130	19	2	1	1	4	1	0	5	1	1	0	2	1	0	1	2	1	1	1	3	1	1	0	2	1	1	1	0	2	1	0	1	2	1	1	1	3	1	1	0	2
131	18	2	1	1	4	1	0	0	0	0	0	0	1	1	0	2	0	0	0	0	0	0	0	0	1	0	0	0	0	1	1	0	2	0	0	0	0	0	0	0	0
132	21	2	1	1	4	7	0	0	1	1	0	2	0	0	0	0	1	0	0	1	1	0	0	1	1	1	1	0	2	0	0	0	0	1	0	0	1	1	0	0	1
133	22	2	1	1	4	7	0	0	1	1	0	2	1	1	0	2	1	0	0	1	1	0	0	1	1	1	1	0	2	1	1	0	2	1	0	0	1	1	0	0	1
134	24	1	1	1	3	7	0	0	0	0	0	0	0	0	0	0	0	0	0	0	0	0	0	0	1	0	0	0	0	0	0	0	0	0	0	0	0	0	0	0	0
135	21	2	1	1	4	7	0	0	1	1	1	3	0	0	0	0	0	0	0	0	0	0	0	0	1	1	1	1	3	0	0	0	0	0	0	0	0	0	0	0	0
137	20	1	1	1	1	5	0	4	1	0	1	2	1	0	1	2	1	1	1	3	1	1	1	3	1	1	0	1	2	1	0	1	2	1	1	1	3	1	1	1	3
139	21	2	1	1	4	7	0	0	1	0	1	2	0	0	0	0	1	1	0	2	1	1	0	2	1	1	0	1	2	0	0	0	0	1	1	0	2	1	1	0	2
140	21	2	1	1	4	7	0	5	1	0	1	2	1	1	1	3	1	1	0	2	1	0	1	2	1	1	0	1	2	1	1	1	3	1	1	0	2	1	0	1	2
142	21	2	1	1	3	3	0	0	0	0	0	0	0	0	0	0	0	0	0	0	0	0	0	0	1	0	0	0	0	0	0	0	0	0	0	0	0	0	0	0	0
143	19	2	1	1	4	3	0	0	1	1	0	2	0	0	0	0	0	0	0	0	0	0	0	0	1	1	1	0	2	0	0	0	0	0	0	0	0	0	0	0	0
144	23	1	3	1	4	7	0	4	1	1	0	2	0	0	0	0	1	1	0	2	1	1	0	2	1	1	1	0	2	0	0	0	0	1	1	0	2	1	1	0	2
145	21	2	1	1	4	5	0	0	1	0	0	1	0	0	0	0	0	0	0	0	0	0	0	0	1	1	0	0	1	0	0	0	0	0	0	0	0	0	0	0	0
146	19	1	1	1	4	1	0	5	1	0	0	1	0	0	0	0	1	0	0	1	1	1	0	2	1	1	0	0	1	0	0	0	0	1	0	0	1	1	1	0	2
147	21	1	1	1	3	3	0	5	1	1	0	2	0	0	0	0	0	0	0	0	1	1	0	2	1	1	1	0	2	0	0	0	0	0	0	0	0	1	1	0	2
148	23	2	1	2	2	3	0	0	0	0	0	0	0	0	0	0	0	0	0	0	0	0	0	0	1	0	0	0	0	0	0	0	0	0	0	0	0	0	0	0	0
149	19	2	1	1	3	3	0	4	1	1	0	2	1	1	1	3	0	0	0	0	1	1	1	3	1	1	1	0	2	1	1	1	3	0	0	0	0	1	1	1	3
150	19	1	1	1	2	3	0	0	0	0	0	0	0	0	0	0	0	0	0	0	0	0	0	0	1	0	0	0	0	0	0	0	0	0	0	0	0	0	0	0	0
151	20	2	1	1	2	3	0	0	0	0	0	0	0	0	0	0	0	0	0	0	0	0	0	0	1	0	0	0	0	0	0	0	0	0	0	0	0	0	0	0	0
152	19	1	1	1	2	3	0	5	1	1	0	2	0	0	0	0	0	0	0	0	0	0	0	0	1	1	1	0	2	0	0	0	0	0	0	0	0	0	0	0	0
153	20	2	1	1	2	3	0	0	0	0	0	0	0	0	0	0	0	0	0	0	0	0	0	0	1	0	0	0	0	0	0	0	0	0	0	0	0	0	0	0	0
154	19	2	1	1	2	3	0	0	1	0	0	1	0	0	0	0	0	0	0	0	0	0	0	0	1	1	0	0	1	0	0	0	0	0	0	0	0	0	0	0	0
155	20	2	1	1	3	3	0	0	1	0	0	1	0	0	0	0	0	0	0	0	0	0	0	0	1	1	0	0	1	0	0	0	0	0	0	0	0	0	0	0	0
157	19	2	1	1	2	3	0	0	1	0	0	1	1	0	0	1	1	0	0	1	1	0	0	1	1	1	0	0	1	1	0	0	1	1	0	0	1	1	0	0	1
158	19	1	1	1	2	3	0	5	1	1	0	2	0	0	0	0	0	0	0	0	0	0	0	0	1	1	1	0	2	0	0	0	0	0	0	0	0	0	0	0	0
159	20	2	4	1	4	3	1	1	1	1	1	3	1	1	1	3	0	0	0	0	1	1	1	3	1	1	1	1	3	1	1	1	3	0	0	0	0	1	1	1	3
160	21	1	1	1	2	3	2	0	1	0	0	1	1	1	1	3	0	0	0	0	1	0	0	1	1	1	0	0	1	1	1	1	3	0	0	0	0	1	0	0	1
161	20	2	1	1	2	3	0	0	0	0	0	0	0	0	0	0	0	0	0	0	0	0	0	0	1	0	0	0	0	0	0	0	0	0	0	0	0	0	0	0	0
162	19	1	1	1	3	1	0	0	0	0	0	0	0	0	0	0	0	0	0	0	0	0	0	0	1	0	0	0	0	0	0	0	0	0	0	0	0	0	0	0	0
163	21	1	1	1	3	5	0	0	1	1	0	2	0	0	0	0	0	0	0	0	0	0	0	0	1	1	1	0	2	0	0	0	0	0	0	0	0	0	0	0	0
164	19	1	1	1	3	3	0	0	0	0	0	0	1	0	0	1	0	0	0	0	0	0	0	0	1	0	0	0	0	1	0	0	1	0	0	0	0	0	0	0	0
177	22	2	3	2	2	3	0	1	1	1	0	2	0	0	0	0	0	0	0	0	0	0	0	0	1	1	1	0	2	0	0	0	0	0	0	0	0	0	0	0	0
178	19	1	1	1	4	1	0	0	0	0	0	0	0	0	0	0	0	0	0	0	1	0	0	1	1	0	0	0	0	0	0	0	0	0	0	0	0	1	0	0	1
180	22	2	1	2	2	3	0	0	0	0	0	0	0	0	0	0	0	0	0	0	0	0	0	0	1	0	0	0	0	0	0	0	0	0	0	0	0	0	0	0	0
187	18	2	1	1	1	1	0	0	1	1	0	2	0	0	0	0	0	0	0	0	1	0	0	1	1	1	1	0	2	0	0	0	0	0	0	0	0	1	0	0	1
188	19	2	1	1	1	1	0	0	0	1	0	1	0	0	0	0	1	0	0	1	0	0	0	0	1	1	1	0	2	0	0	0	0	1	0	0	1	0	0	0	0
189	21	2	1	1	2	5	0	0	1	0	0	1	0	0	0	0	0	0	0	0	0	0	0	0	1	1	0	0	1	0	0	0	0	0	0	0	0	0	0	0	0
207	18	1	1	1	3	1	1	0	1	1	0	2	0	0	0	0	0	0	0	0	1	1	0	2	1	1	1	0	2	0	0	0	0	0	0	0	0	1	1	0	2
209	18	1	1	1	4	1	0	0	1	0	0	1	0	0	0	0	0	0	0	0	0	0	0	0	1	1	0	0	1	0	0	0	0	0	0	0	0	0	0	0	0
212	18	2	1	1	1	1	0	0	1	1	0	2	0	0	0	0	0	0	0	0	0	0	0	0	1	1	1	0	2	0	0	0	0	0	0	0	0	0	0	0	0
215	19	2	1	1	4	1	0	5	0	0	0	0	0	0	0	0	0	0	0	0	0	0	0	0	1	0	0	0	0	0	0	0	0	0	0	0	0	0	0	0	0
217	19	1	4	1	3	1	0	0	1	1	0	2	1	0	0	1	0	0	0	0	0	0	0	0	1	1	1	0	2	1	0	0	1	0	0	0	0	0	0	0	0
222	23	2	1	2	2	3	0	0	1	1	0	2	0	0	0	0	0	0	0	0	0	0	0	0	1	1	1	0	2	0	0	0	0	0	0	0	0	0	0	0	0
227	23	1	1	2	2	3	0	0	0	0	0	0	0	0	0	0	0	0	0	0	0	0	0	0	1	0	0	0	0	0	0	0	0	0	0	0	0	0	0	0	0
229	18	1	1	1	4	1	0	0	1	1	1	3	0	0	0	0	0	0	0	0	0	0	0	0	1	1	1	1	3	0	0	0	0	0	0	0	0	0	0	0	0
236	23	1	1	2	4	3	0	0	1	1	0	2	0	0	0	0	0	0	0	0	0	0	0	0	1	1	1	0	2	0	0	0	0	0	0	0	0	0	0	0	0
248	20	2	1	1	2	5	0	1	1	1	1	3	0	0	0	0	0	0	0	0	0	0	0	0	1	1	1	1	3	0	0	0	0	0	0	0	0	0	0	0	0
258	18	2	1	1	1	1	0	0	1	0	0	1	0	0	0	0	0	0	0	0	1	0	0	1	1	1	0	0	1	0	0	0	0	0	0	0	0	1	0	0	1
262	19	2	1	1	2	5	0	5	0	0	0	0	0	0	0	0	0	0	0	0	0	0	0	0	1	0	0	0	0	0	0	0	0	0	0	0	0	0	0	0	0
263	24	1	1	1	4	5	0	0	0	0	0	0	0	0	0	0	0	0	0	0	0	0	0	0	1	0	0	0	0	0	0	0	0	0	0	0	0	0	0	0	0
266	21	1	1	1	2	5	0	5	0	0	0	0	0	0	0	0	0	0	0	0	0	0	0	0	1	0	0	0	0	0	0	0	0	0	0	0	0	0	0	0	0
270	18	2	1	1	1	1	1	2	1	1	0	2	1	0	0	1	0	0	0	0	0	0	0	0	1	1	1	0	2	1	0	0	1	0	0	0	0	0	0	0	0
273	18	2	1	1	1	1	0	0	1	0	0	1	1	0	0	1	1	0	0	1	1	0	0	1	1	1	0	0	1	1	0	0	1	1	0	0	1	1	0	0	1
277	18	2	1	1	1	1	0	0	0	0	0	0	0	0	0	0	0	0	0	0	0	0	0	0	1	0	0	0	0	0	0	0	0	0	0	0	0	0	0	0	0
280	18	2	1	1	1	1	0	0	1	1	1	3	0	0	0	0	0	0	0	0	0	0	0	0	1	1	1	1	3	1	0	0	1	0	0	0	0	0	0	0	0
284	18	1	1	1	4	3	0	5	0	0	0	0	0	0	0	0	0	0	0	0	0	0	0	0	1	0	0	0	0	0	0	0	0	0	0	0	0	0	0	0	0
288	18	2	1	1	1	1	0	0	1	1	0	2	0	0	0	0	0	0	0	0	1	0	0	1	1	1	1	0	2	0	0	0	0	0	0	0	0	1	0	0	1
297	18	2	1	1	1	1	0	0	1	1	0	2	0	0	0	0	0	0	0	0	0	0	0	0	1	1	1	0	2	0	0	0	0	0	0	0	0	0	0	0	0
298	19	1	1	1	1	1	0	0	1	1	1	3	1	0	0	1	1	0	0	1	1	0	0	1	1	1	1	1	3	1	0	0	1	1	0	0	1	1	0	0	1
299	19	2	1	1	1	1	0	0	1	0	1	2	0	0	0	0	1	1	0	2	1	1	1	3	1	1	0	1	2	0	0	0	0	1	1	0	2	1	1	1	3
302	18	2	1	1	1	1	0	0	0	0	0	0	1	1	0	2	0	0	0	0	0	0	0	0	1	0	0	0	0	1	1	0	2	0	0	0	0	0	0	0	0
304	21	1	1	2	2	1	0	5	1	1	0	2	0	0	0	0	0	0	0	0	1	1	1	3	1	1	1	0	2	0	0	0	0	0	0	0	0	1	1	1	3
309	23	2	1	2	1	3	0	1	1	0	1	2	1	0	0	1	0	0	0	0	0	0	0	0	1	1	0	1	2	1	0	0	1	0	0	0	0	0	0	0	0
314	19	2	1	1	4	3	0	0	1	1	0	2	0	0	0	0	0	0	0	0	0	0	0	0	1	1	1	0	2	0	0	0	0	0	0	0	0	0	0	0	0
317	20	2	1	1	4	3	1	0	0	0	0	0	0	0	0	0	0	0	0	0	0	0	0	0	1	0	0	0	0	0	0	0	0	0	0	0	0	0	0	0	0
320	19	2	2	1	4	3	1	4	1	1	1	3	1	0	0	1	0	0	0	0	1	1	1	3	1	1	1	1	3	1	0	0	1	0	0	0	0	1	1	1	3
321	20	1	1	1	4	3	4	4	0	0	0	0	0	0	0	0	0	0	0	0	1	0	0	1	1	0	0	0	0	0	0	0	0	0	0	0	0	1	0	0	1
328	19	2	1	1	2	3	0	0	1	0	0	1	0	0	0	0	0	0	0	0	0	0	0	0	1	1	0	0	1	0	0	0	0	0	0	0	0	0	0	0	0
329	19	2	1	1	2	3	0	0	1	0	0	1	0	0	0	0	0	0	0	0	0	0	0	0	1	1	0	0	1	0	0	0	0	0	0	0	0	0	0	0	0
331	21	2	1	1	2	3	1	0	1	0	0	1	0	0	0	0	0	0	0	0	0	0	0	0	1	1	0	0	1	0	0	0	0	0	0	0	0	0	0	0	0
336	19	2	1	1	4	3	0	0	1	1	0	2	1	1	0	2	1	1	0	2	1	1	0	2	1	1	1	0	2	1	1	0	2	1	1	0	2	1	1	0	2
338	19	2	1	1	1	3	1	0	1	0	0	1	0	0	0	0	0	0	0	0	1	1	1	3	1	1	0	0	1	0	0	0	0	0	0	0	0	1	1	1	3
340	20	1	1	1	2	1	1	0	1	0	0	1	0	0	0	0	0	0	0	0	1	0	0	1	1	1	0	0	1	0	0	0	0	0	0	0	0	1	0	0	1
341	19	1	1	1	1	3	1	3	1	1	1	3	0	0	0	0	1	1	1	3	1	0	1	2	1	1	1	1	3	0	0	0	0	1	1	1	3	1	0	1	2
343	18	1	1	1	1	1	0	0	0	0	0	0	0	0	0	0	0	0	0	0	0	0	0	0	1	0	0	0	0	0	0	0	0	0	0	0	0	0	0	0	0
344	21	1	3	1	2	5	0	0	1	0	0	1	0	0	0	0	0	0	0	0	0	0	0	0	1	1	0	0	1	0	0	0	0	0	0	0	0	0	0	0	0
345	22	2	2	1	2	1	0	0	1	1	0	2	1	1	0	2	1	0	0	1	1	0	0	1	1	1	1	0	2	1	1	0	2	1	0	0	1	1	0	0	1
346	18	2	1	1	2	1	0	0	1	1	0	2	0	0	0	0	1	0	0	1	1	1	0	2	1	1	1	0	2	0	0	0	0	1	0	0	1	1	1	0	2
350	21	2	1	1	2	3	2	0	1	0	0	1	1	1	1	3	0	0	0	0	1	0	0	1	1	1	0	0	1	1	1	1	3	0	0	0	0	1	0	0	1
360	19	2	1	1	2	3	0	0	1	1	0	2	1	1	0	2	0	0	0	0	0	0	0	0	1	1	1	0	2	1	1	0	2	0	0	0	0	0	0	0	0
361	22	1	1	1	4	7	0	4	1	0	1	2	1	0	0	1	1	1	1	3	1	1	1	3	1	1	0	1	2	1	0	0	1	1	1	1	3	1	1	1	3
362	19	2	1	1	1	3	0	4	1	1	0	2	1	1	1	3	0	0	0	0	1	1	1	3	1	1	1	0	2	1	1	1	3	0	0	0	0	1	1	1	3
364	19	1	1	1	1	1	0	0	0	0	0	0	0	0	0	0	0	0	0	0	0	0	0	0	1	0	0	0	0	0	0	0	0	0	0	0	0	0	0	0	0
365	20	2	1	1	4	5	0	0	1	1	1	3	1	0	0	1	1	0	0	1	1	0	0	1	1	1	1	1	3	1	0	0	1	1	0	0	1	1	0	0	1
366	18	2	4	1	1	1	0	0	1	1	0	2	1	1	0	2	1	0	0	1	0	0	0	0	1	1	1	0	2	1	1	0	2	1	0	0	1	0	0	0	0
369	20	1	2	1	1	3	0	0	0	0	0	0	0	0	0	0	0	0	0	0	0	0	0	0	1	0	0	0	0	0	0	0	0	0	0	0	0	0	0	0	0
381	20	1	1	1	2	3	0	0	0	0	0	0	0	0	0	0	0	0	0	0	0	0	0	0	1	0	0	0	0	0	0	0	0	0	0	0	0	0	0	0	0
382	18	2	1	1	1	1	1	5	1	0	0	1	0	0	0	0	0	0	0	0	0	0	0	0	1	1	0	0	1	0	0	0	0	0	0	0	0	0	0	0	0
384	18	1	1	1	1	1	0	5	1	1	1	3	0	0	0	0	0	0	0	0	0	0	0	0	1	1	1	1	3	0	0	0	0	0	0	0	0	0	0	0	0
386	19	1	1	1	1	1	0	0	0	0	0	0	0	0	0	0	0	0	0	0	0	0	0	0	1	0	0	0	0	0	0	0	0	0	0	0	0	0	0	0	0
389	19	2	2	1	1	5	0	0	1	0	0	1	0	0	0	0	1	0	0	1	1	0	0	1	1	1	0	0	1	0	0	0	0	1	0	0	1	1	0	0	1
393	18	2	1	1	2	3	0	0	0	0	0	0	0	0	0	0	0	0	0	0	0	0	0	0	1	0	0	0	0	0	0	0	0	0	0	0	0	0	0	0	0
396	21	2	1	1	1	5	0	1	1	0	0	1	1	0	0	1	0	0	0	0	0	0	0	0	1	1	0	0	1	1	0	0	1	0	0	0	0	0	0	0	0
403	20	1	1	1	3	1	0	0	1	0	0	1	1	0	0	1	0	0	0	0	1	0	0	1	1	1	0	0	1	1	0	0	1	0	0	0	0	1	0	0	1
405	20	2	1	1	3	5	0	0	0	0	0	0	0	0	0	0	0	0	0	0	0	0	0	0	1	0	0	0	0	0	0	0	0	0	0	0	0	0	0	0	0
408	20	1	1	1	3	5	0	0	0	0	0	0	0	0	0	0	0	0	0	0	0	0	0	0	1	0	0	0	0	0	0	0	0	0	0	0	0	0	0	0	0
413	20	1	1	1	3	5	0	3	1	1	0	2	0	0	0	0	1	1	1	3	1	0	0	1	1	1	1	0	2	0	0	0	0	1	1	1	3	1	0	0	1
416	21	1	1	1	3	5	0	0	1	0	1	2	0	0	0	0	1	1	0	2	1	0	0	1	1	1	0	1	2	0	0	0	0	1	1	0	2	1	0	0	1
419	19	2	1	1	2	3	0	5	0	0	0	0	0	0	0	0	1	0	0	1	0	0	0	0	1	0	0	0	0	0	0	0	0	1	0	0	1	0	0	0	0
421	23	1	1	2	2	3	0	5	0	0	0	0	0	0	0	0	0	0	0	0	1	0	0	1	1	0	0	0	0	0	0	0	0	0	0	0	0	1	0	0	1
433	20	1	1	1	3	5	0	0	0	0	0	0	0	0	0	0	0	0	0	0	0	0	0	0	1	0	0	0	0	0	0	0	0	0	0	0	0	0	0	0	0
434	21	1	1	1	3	5	0	0	1	0	0	1	0	0	0	0	0	0	0	0	0	0	0	0	1	1	0	0	1	0	0	0	0	0	0	0	0	0	0	0	0
435	20	2	1	1	3	5	0	0	1	0	0	1	0	0	0	0	0	0	0	0	0	0	0	0	1	1	0	0	1	0	0	0	0	0	0	0	0	0	0	0	0
437	21	1	2	1	1	5	0	0	0	0	0	0	0	0	0	0	0	0	0	0	0	0	0	0	1	0	0	0	0	0	0	0	0	0	0	0	0	0	0	0	0
439	20	1	1	1	3	5	0	0	1	0	0	1	1	0	0	1	0	0	0	0	1	0	0	1	1	1	0	0	1	1	0	0	1	0	0	0	0	1	0	0	1
443	21	2	1	1	4	3	0	0	0	0	0	0	0	0	0	0	0	0	0	0	0	0	0	0	1	0	0	0	0	0	0	0	0	0	0	0	0	0	0	0	0
446	18	1	1	1	3	1	0	0	1	0	0	1	0	0	0	0	0	0	0	0	0	0	0	0	1	1	0	0	1	0	0	0	0	0	0	0	0	0	0	0	0
449	18	1	1	1	3	1	0	0	1	1	0	2	0	0	0	0	1	0	0	1	1	0	0	1	1	1	1	0	2	0	0	0	0	1	0	0	1	1	0	0	1
459	19	1	1	1	3	1	0	0	0	0	0	0	1	0	0	1	1	0	0	1	1	0	0	1	1	0	0	0	0	1	0	0	1	1	0	0	1	1	0	0	1
461	19	1	1	1	3	1	0	0	0	0	0	0	0	0	0	0	1	0	0	1	1	0	0	1	1	0	0	0	0	0	0	0	0	1	0	0	1	1	0	0	1
467	18	1	1	1	3	1	0	0	1	0	0	1	1	0	0	1	0	0	0	0	1	0	0	1	1	1	0	0	1	1	0	0	1	0	0	0	0	1	0	0	1
2	22	2	1	1	4	3	0	0	1	0	0	1	0	0	0	0	1	0	0	1	0	0	0	0	2	1	0	0	1	0	0	0	0	1	0	0	1	0	0	0	0
5	21	2	3	1	3	5	0	0	1	0	0	1	0	0	0	0	0	0	0	0	1	0	0	1	2	1	0	0	1	0	0	0	0	0	0	0	0	1	0	0	1
6	20	1	1	1	3	5	0	1	1	1	1	3	1	0	0	1	0	0	0	0	0	0	0	0	2	1	1	1	3	1	0	0	1	0	0	0	0	0	0	0	0
7	21	2	1	1	3	7	0	0	1	0	1	2	0	0	0	0	0	0	0	0	0	0	0	0	2	1	0	1	2	0	0	0	0	0	0	0	0	0	0	0	0
8	18	1	1	1	3	1	0	0	1	0	0	1	0	0	0	0	0	0	0	0	1	1	0	2	2	1	0	0	1	0	0	0	0	0	0	0	0	1	1	0	2
9	21	2	1	1	3	7	0	1	1	0	0	1	0	0	0	0	1	0	0	1	1	0	0	1	2	1	0	0	1	0	0	0	0	1	0	0	1	1	0	0	1
10	18	1	1	1	3	1	0	0	0	0	0	0	0	0	0	0	0	0	0	0	0	0	0	0	2	0	0	0	0	0	0	0	0	0	0	0	0	0	0	0	0
11	20	1	1	1	3	5	0	0	1	0	0	1	0	0	0	0	1	0	1	2	0	0	0	0	2	1	0	0	1	0	0	0	0	1	0	1	2	0	0	0	0
13	19	2	1	1	2	5	0	5	1	0	0	1	0	0	0	0	0	0	0	0	0	0	0	0	2	1	0	0	1	0	0	0	0	0	0	0	0	0	0	0	0
14	19	2	1	1	4	3	0	0	0	0	0	0	0	0	0	0	0	0	0	0	0	0	0	0	2	0	0	0	0	0	0	0	0	0	0	0	0	0	0	0	0
16	20	2	5	1	2	5	0	0	1	0	0	1	1	0	1	2	1	0	0	1	1	0	1	2	2	1	0	0	1	1	0	1	2	1	0	0	1	1	0	1	2
17	21	2	1	2	1	5	0	0	0	0	0	0	0	0	0	0	1	0	0	1	1	0	0	1	2	0	0	0	0	0	0	0	0	1	0	0	1	1	0	0	1
156	19	1	4	1	1	3	0	5	0	0	0	0	0	0	0	0	0	0	0	0	0	0	0	0	2	1	0	0	1	1	0	0	1	1	0	0	1	1	0	0	1
165	20	1	1	1	2	3	0	5	0	0	0	0	0	0	0	0	0	0	0	0	0	0	0	0	2	0	0	0	0	0	0	0	0	0	0	0	0	0	0	0	0
166	20	1	1	1	4	5	0	0	1	0	0	1	0	0	0	0	0	0	0	0	0	0	0	0	2	1	0	0	1	0	0	0	0	0	0	0	0	0	0	0	0
167	23	2	3	2	1	3	0	1	1	0	1	2	1	0	0	1	1	0	0	1	1	0	1	2	2	1	0	1	2	1	0	0	1	1	0	0	1	1	0	1	2
168	23	2	1	2	1	3	0	0	1	1	1	3	1	0	0	1	0	0	0	0	0	0	0	0	2	1	1	1	3	1	0	0	1	0	0	0	0	0	0	0	0
169	22	2	1	2	1	3	0	1	1	0	0	1	0	0	0	0	0	0	0	0	0	0	0	0	2	1	0	0	1	0	0	0	0	0	0	0	0	0	0	0	0
170	20	2	1	1	1	5	0	0	0	0	0	0	0	0	0	0	0	0	0	0	0	0	0	0	2	1	0	0	1	1	0	0	1	1	0	0	1	1	0	0	1
171	20	2	1	1	3	5	0	0	1	1	1	3	1	1	1	3	0	0	0	0	0	0	0	0	2	1	1	1	3	1	1	1	3	0	0	0	0	0	0	0	0
172	18	2	1	1	1	3	0	1	1	1	1	3	0	0	0	0	0	0	0	0	1	0	1	2	2	1	1	1	3	1	0	0	1	1	0	0	1	1	0	1	2
173	19	1	1	1	3	3	0	1	1	0	0	1	1	0	0	1	0	0	0	0	1	0	0	1	2	1	0	0	1	1	0	0	1	1	0	0	1	1	0	0	1
174	26	1	1	2	4	3	0	5	1	0	0	1	1	0	0	1	1	0	1	2	0	0	0	0	2	1	0	0	1	1	0	0	1	1	0	1	2	0	0	0	0
175	25	1	2	2	1	3	0	3	0	0	0	0	0	0	0	0	1	0	0	1	0	0	0	0	2	0	0	0	0	0	0	0	0	1	0	0	1	0	0	0	0
179	19	2	1	1	2	5	0	0	0	0	0	0	0	0	0	0	0	0	0	0	0	0	0	0	2	1	0	0	1	1	0	0	1	1	0	0	1	1	0	0	1
181	19	2	1	1	4	3	0	0	0	0	0	0	1	1	0	2	0	0	0	0	0	0	0	0	2	0	0	0	0	1	1	0	2	0	0	0	0	0	0	0	0
182	21	1	1	1	3	5	0	0	1	1	1	3	0	0	0	0	0	0	0	0	1	0	0	1	2	1	1	1	3	1	0	0	1	1	0	0	1	1	0	0	1
183	18	1	1	1	3	1	0	5	0	0	0	0	0	0	0	0	0	0	0	0	0	0	0	0	2	0	0	0	0	0	0	0	0	0	0	0	0	0	0	0	0
184	21	2	1	1	3	5	0	5	1	1	1	3	1	0	0	1	0	0	0	0	0	0	0	0	2	1	1	1	3	1	0	0	1	0	0	0	0	0	0	0	0
185	20	2	3	1	3	5	1	1	1	1	0	2	1	0	0	1	0	0	0	0	0	0	0	0	2	1	1	0	2	1	0	0	1	0	0	0	0	0	0	0	0
186	21	2	1	1	3	7	0	0	1	0	0	1	1	0	0	1	1	0	0	1	0	0	0	0	2	1	0	0	1	1	0	0	1	1	0	0	1	1	0	0	1
190	20	2	1	2	1	1	0	0	1	0	0	1	1	0	0	1	1	0	0	1	1	0	0	1	2	1	0	0	1	1	0	0	1	1	0	0	1	1	0	0	1
192	20	2	1	1	3	7	0	0	1	0	0	1	1	0	0	1	1	0	0	1	1	0	0	1	2	1	0	0	1	1	0	0	1	1	0	0	1	1	0	0	1
193	19	1	1	1	1	3	0	0	0	0	0	0	0	0	0	0	0	0	0	0	0	0	0	0	2	0	0	0	0	0	0	0	0	0	0	0	0	0	0	0	0
194	19	1	1	1	4	3	1	4	1	1	0	2	1	1	0	2	0	0	0	0	1	1	1	3	2	1	1	0	2	1	1	0	2	0	0	0	0	1	1	1	3
195	19	2	1	1	1	3	0	5	0	0	0	0	0	0	0	0	0	0	0	0	0	0	0	0	2	0	0	0	0	0	0	0	0	0	0	0	0	0	0	0	0
196	21	1	1	1	3	3	0	5	1	0	1	2	1	0	0	1	0	0	0	0	0	0	0	0	2	1	0	1	2	1	0	0	1	1	0	0	1	1	0	0	1
197	19	1	1	1	2	3	0	0	0	0	0	0	0	0	0	0	0	0	0	0	1	0	0	1	2	1	0	0	1	1	0	0	1	1	0	0	1	1	0	0	1
198	21	1	1	1	3	7	0	0	1	0	0	1	1	0	0	1	0	0	0	0	0	0	0	0	2	1	0	0	1	1	0	0	1	0	0	0	0	0	0	0	0
199	20	2	1	1	3	5	0	0	0	0	0	0	0	0	0	0	0	0	0	0	0	0	0	0	2	0	0	0	0	0	0	0	0	0	0	0	0	0	0	0	0
200	20	2	1	1	3	3	1	4	1	1	1	3	1	1	0	2	1	0	0	1	1	1	1	3	2	1	1	1	3	1	1	0	2	1	0	0	1	1	1	1	3
201	20	1	1	1	4	3	0	0	1	0	0	1	1	0	0	1	0	0	0	0	1	0	0	1	2	1	0	0	1	1	0	0	1	0	0	0	0	1	0	0	1
203	18	2	2	1	4	1	1	5	1	0	0	1	0	0	0	0	0	0	0	0	0	0	0	0	2	1	0	0	1	0	0	0	0	0	0	0	0	0	0	0	0
204	19	1	1	1	4	1	0	0	0	0	0	0	0	0	0	0	0	0	0	0	0	0	0	0	2	0	0	0	0	0	0	0	0	0	0	0	0	0	0	0	0
205	19	1	1	2	2	1	0	0	1	1	1	3	1	0	0	1	0	0	0	0	0	0	0	0	2	1	1	1	3	1	0	0	1	1	0	0	1	1	0	0	1
206	20	2	1	1	4	5	0	0	1	0	0	1	1	0	0	1	1	0	0	1	1	0	0	1	2	1	0	0	1	1	0	0	1	1	0	0	1	1	0	0	1
208	18	2	1	1	4	1	0	0	0	0	0	0	0	0	0	0	0	0	0	0	0	0	0	0	2	0	0	0	0	0	0	0	0	0	0	0	0	0	0	0	0
211	23	1	1	2	2	3	1	0	1	0	0	1	0	0	0	0	1	0	0	1	1	0	0	1	2	1	0	0	1	0	0	0	0	1	0	0	1	1	0	0	1
213	23	2	1	2	2	3	0	5	1	1	1	3	0	0	0	0	0	0	0	0	0	0	0	0	2	1	1	1	3	0	0	0	0	0	0	0	0	0	0	0	0
214	18	1	1	1	3	1	0	0	1	1	1	3	1	0	0	1	0	0	0	0	1	0	0	1	2	1	1	1	3	1	0	0	1	0	0	0	0	1	0	0	1
216	21	2	1	1	4	7	0	0	1	1	0	2	1	1	0	2	1	1	0	2	1	1	0	2	2	1	1	0	2	1	1	0	2	1	1	0	2	1	1	0	2
218	18	1	1	1	4	1	0	0	1	0	0	1	1	0	0	1	0	0	0	0	1	1	1	3	2	1	0	0	1	1	0	0	1	0	0	0	0	1	1	1	3
219	21	1	1	2	2	1	0	0	1	0	0	1	1	0	0	1	1	0	0	1	0	0	0	0	2	1	0	0	1	1	0	0	1	1	0	0	1	0	0	0	0
220	18	2	1	1	4	1	0	0	1	1	0	2	0	0	0	0	1	0	0	1	1	1	0	2	2	1	1	0	2	0	0	0	0	1	0	0	1	1	1	0	2
221	18	2	5	1	1	1	0	5	1	0	0	1	0	0	0	0	0	0	0	0	0	0	0	0	2	1	0	0	1	0	0	0	0	0	0	0	0	0	0	0	0
224	18	2	1	1	4	1	0	0	1	1	0	2	0	0	0	0	0	0	0	0	1	1	0	2	2	1	1	0	2	0	0	0	0	0	0	0	0	1	1	0	2
225	18	1	1	1	3	1	0	0	0	0	0	0	0	0	0	0	0	0	0	0	0	0	0	0	2	0	0	0	0	0	0	0	0	0	0	0	0	0	0	0	0
226	18	2	1	1	4	1	0	0	1	0	0	1	0	0	0	0	0	0	0	0	1	0	0	1	2	1	0	0	1	0	0	0	0	0	0	0	0	1	0	0	1
228	18	2	1	1	4	1	0	5	1	1	0	2	0	0	0	0	1	0	0	1	1	0	0	1	2	1	1	0	2	0	0	0	0	1	0	0	1	1	0	0	1
230	18	1	1	1	4	1	0	0	0	0	0	0	0	0	0	0	0	0	0	0	1	0	0	1	2	0	0	0	0	0	0	0	0	0	0	0	0	1	0	0	1
231	20	1	4	1	4	7	0	5	1	0	0	1	1	0	0	1	1	0	0	1	1	0	0	1	2	1	0	0	1	1	0	0	1	1	0	0	1	1	0	0	1
232	24	1	2	2	2	3	0	3	1	1	0	2	1	0	0	1	1	0	0	1	0	0	0	0	2	1	1	0	2	1	0	0	1	1	0	0	1	0	0	0	0
233	18	1	1	1	4	1	0	0	1	1	0	2	0	0	0	0	1	0	0	1	0	0	0	0	2	1	1	0	2	0	0	0	0	1	0	0	1	0	0	0	0
237	19	1	1	1	3	3	0	5	0	0	0	0	0	0	0	0	0	0	0	0	0	0	0	0	2	0	0	0	0	0	0	0	0	0	0	0	0	0	0	0	0
238	21	2	3	1	4	7	0	0	1	1	1	3	1	1	1	3	1	1	1	3	1	1	1	3	2	1	1	1	3	1	1	1	3	1	1	1	3	1	1	1	3
239	19	1	1	1	3	3	0	0	0	0	0	0	0	0	0	0	0	0	0	0	0	0	0	0	2	0	0	0	0	0	0	0	0	0	0	0	0	0	0	0	0
240	19	1	1	1	3	1	0	0	1	0	0	1	0	0	0	0	0	0	0	0	0	0	0	0	2	1	0	0	1	1	0	0	1	1	0	0	1	1	0	0	1
241	21	1	1	1	3	7	0	1	1	0	0	1	0	0	0	0	0	0	0	0	0	0	0	0	2	1	0	0	1	0	0	0	0	0	0	0	0	0	0	0	0
242	25	1	1	2	2	3	0	0	1	1	0	2	0	0	0	0	0	0	0	0	0	0	0	0	2	1	1	0	2	0	0	0	0	0	0	0	0	0	0	0	0
243	23	2	1	2	2	3	0	0	1	0	0	1	0	0	0	0	1	0	0	1	1	0	0	1	2	1	0	0	1	1	0	0	1	1	0	0	1	1	0	0	1
244	20	2	1	1	2	5	0	5	1	1	1	3	1	0	0	1	0	0	0	0	0	0	0	0	2	1	1	1	3	1	0	0	1	1	0	0	1	1	0	0	1
245	22	1	1	2	2	3	0	5	1	0	0	1	0	0	0	0	0	0	0	0	0	0	0	0	2	1	0	0	1	0	0	0	0	0	0	0	0	0	0	0	0
246	21	1	3	1	4	3	0	0	1	1	0	2	0	0	0	0	0	0	0	0	0	0	0	0	2	1	1	0	2	1	0	0	1	1	0	0	1	1	0	0	1
247	26	1	1	2	2	3	0	0	1	0	1	2	0	0	0	0	0	0	0	0	1	1	1	3	2	1	0	1	2	0	0	0	0	0	0	0	0	1	1	1	3
249	19	1	1	1	4	3	0	0	0	0	0	0	1	0	0	1	0	0	0	0	0	0	0	0	2	0	0	0	0	1	0	0	1	0	0	0	0	0	0	0	0
252	19	2	1	1	4	3	0	1	1	1	0	2	1	0	0	1	1	0	0	1	1	0	0	1	2	1	1	0	2	1	0	0	1	1	0	0	1	1	0	0	1
253	18	2	1	1	4	3	3	0	1	1	0	2	1	0	0	1	0	0	0	0	0	0	0	0	2	1	1	0	2	1	0	0	1	1	0	0	1	1	0	0	1
254	20	1	1	1	4	3	0	0	0	0	0	0	0	0	0	0	0	0	0	0	0	0	0	0	2	0	0	0	0	0	0	0	0	0	0	0	0	0	0	0	0
255	19	1	2	1	4	1	0	0	1	0	0	1	0	0	0	0	0	0	0	0	1	0	0	1	2	1	0	0	1	0	0	0	0	0	0	0	0	1	0	0	1
257	19	1	1	1	3	1	0	0	1	0	0	1	0	0	0	0	0	0	0	0	0	0	0	0	2	1	0	0	1	0	0	0	0	0	0	0	0	0	0	0	0
259	19	2	1	1	3	3	0	0	0	0	0	0	0	0	0	0	0	0	0	0	0	0	0	0	2	0	0	0	0	0	0	0	0	0	0	0	0	0	0	0	0
260	19	1	1	1	2	5	0	1	1	1	1	3	0	0	0	0	0	0	0	0	0	0	0	0	2	1	1	1	3	0	0	0	0	0	0	0	0	0	0	0	0
261	18	2	1	1	4	1	0	5	1	0	0	1	0	0	0	0	0	0	0	0	0	0	0	0	2	1	0	0	1	0	0	0	0	0	0	0	0	0	0	0	0
264	18	1	1	1	4	1	0	0	0	0	0	0	0	0	0	0	0	0	0	0	0	0	0	0	2	0	0	0	0	0	0	0	0	0	0	0	0	0	0	0	0
265	23	1	1	2	2	3	0	0	0	0	0	0	0	0	0	0	0	0	0	0	0	0	0	0	2	0	0	0	0	0	0	0	0	0	0	0	0	0	0	0	0
268	19	2	1	1	1	1	0	5	0	0	0	0	0	0	0	0	0	0	0	0	0	0	0	0	2	0	0	0	0	0	0	0	0	0	0	0	0	0	0	0	0
271	19	2	1	2	4	1	0	5	1	0	0	1	1	0	0	1	1	0	0	1	0	0	0	0	2	1	0	0	1	1	0	0	1	1	0	0	1	0	0	0	0
272	19	2	1	1	4	3	0	0	0	0	0	0	0	0	0	0	0	0	0	0	0	0	0	0	2	0	0	0	0	0	0	0	0	0	0	0	0	0	0	0	0
279	18	2	1	1	4	1	0	5	0	0	0	0	0	0	0	0	1	0	0	1	0	0	0	0	2	0	0	0	0	0	0	0	0	1	0	0	1	0	0	0	0
281	23	2	1	2	3	3	0	1	1	0	0	1	0	0	0	0	0	0	0	0	0	0	0	0	2	1	0	0	1	0	0	0	0	0	0	0	0	0	0	0	0
282	22	2	1	1	1	5	0	0	0	0	0	0	0	0	0	0	0	0	0	0	0	0	0	0	2	1	0	0	1	1	0	0	1	1	0	0	1	1	0	0	1
283	20	2	1	1	4	1	0	5	1	1	0	2	0	0	0	0	1	0	0	1	1	0	0	1	2	1	1	0	2	0	0	0	0	1	0	0	1	1	0	0	1
285	20	1	1	1	3	3	0	0	1	0	0	1	0	0	0	0	0	0	0	0	0	0	0	0	2	1	0	0	1	0	0	0	0	0	0	0	0	0	0	0	0
286	20	2	1	1	4	3	0	5	1	0	0	1	0	0	0	0	0	0	0	0	0	0	0	0	2	1	0	0	1	0	0	0	0	0	0	0	0	0	0	0	0
287	25	2	2	2	1	3	0	3	0	0	0	0	0	0	0	0	1	0	0	1	0	0	0	0	2	0	0	0	0	0	0	0	0	1	0	0	1	0	0	0	0
289	20	2	1	1	4	5	0	0	1	0	0	1	1	0	0	1	1	0	0	1	1	0	0	1	2	1	0	0	1	1	0	0	1	1	0	0	1	1	0	0	1
290	22	1	1	1	2	3	1	1	1	1	0	2	0	0	0	0	0	0	0	0	0	0	0	0	2	1	1	0	2	1	0	0	1	1	0	0	1	1	0	0	1
292	21	1	1	2	2	3	1	0	0	0	0	0	0	0	0	0	0	0	0	0	0	0	0	0	2	0	0	0	0	0	0	0	0	0	0	0	0	0	0	0	0
293	21	2	1	1	4	7	0	0	1	0	0	1	1	0	0	1	0	0	0	0	1	0	0	1	2	1	0	0	1	1	0	0	1	1	0	0	1	1	0	0	1
294	26	1	1	2	2	3	0	5	1	0	0	1	1	0	0	1	1	0	0	1	0	0	0	0	2	1	0	0	1	1	0	0	1	1	0	0	1	0	0	0	0
295	25	1	1	2	2	3	0	5	1	0	0	1	0	0	0	0	1	0	0	1	0	0	0	0	2	1	0	0	1	0	0	0	0	1	0	0	1	0	0	0	0
296	21	1	3	1	3	3	0	5	1	0	0	1	0	0	0	0	0	0	0	0	1	0	0	1	2	1	0	0	1	1	0	0	1	1	0	0	1	1	0	0	1
300	20	1	1	1	3	3	0	0	1	0	0	1	0	0	0	0	0	0	0	0	0	0	0	0	2	1	0	0	1	1	0	0	1	1	0	0	1	1	0	0	1
301	23	1	1	1	2	5	0	5	0	0	0	0	0	0	0	0	0	0	0	0	0	0	0	0	2	0	0	0	0	0	0	0	0	0	0	0	0	0	0	0	0
303	22	2	1	1	2	5	0	0	1	0	0	1	0	0	0	0	0	0	0	0	1	1	0	2	2	1	0	0	1	1	0	0	1	1	0	0	1	1	1	0	2
305	21	1	5	1	2	5	0	0	0	0	0	0	0	0	0	0	0	0	0	0	0	0	0	0	2	0	0	0	0	0	0	0	0	0	0	0	0	0	0	0	0
306	19	1	1	1	4	1	0	5	1	0	0	1	0	0	0	0	0	0	0	0	0	0	0	0	2	1	0	0	1	0	0	0	0	0	0	0	0	0	0	0	0
307	19	2	1	1	4	3	0	4	1	1	0	2	0	1	0	1	1	1	1	3	1	1	1	3	2	1	1	0	2	0	1	0	1	1	1	1	3	1	1	1	3
308	18	1	1	1	1	1	0	0	1	1	0	2	0	0	0	0	0	0	0	0	1	1	0	2	2	1	1	0	2	0	0	0	0	0	0	0	0	1	1	0	2
310	19	1	1	1	3	3	0	0	1	1	1	3	1	0	0	1	0	0	0	0	1	1	0	2	2	1	1	1	3	1	0	0	1	0	0	0	0	1	1	0	2
311	20	1	1	1	2	3	0	5	1	1	1	3	1	0	0	1	1	0	0	1	1	1	1	3	2	1	1	1	3	1	0	0	1	1	0	0	1	1	1	1	3
312	20	2	1	1	4	1	0	5	1	0	0	1	0	0	0	0	0	0	0	0	0	0	0	0	2	1	0	0	1	1	0	0	1	1	0	0	1	1	0	0	1
313	21	2	1	1	4	7	0	0	1	1	0	2	0	0	0	0	0	0	0	0	0	0	0	0	2	1	1	0	2	0	0	0	0	0	0	0	0	0	0	0	0
315	18	2	1	1	4	1	0	0	1	1	0	2	1	0	0	1	1	0	0	1	1	1	0	2	2	1	1	0	2	1	0	0	1	1	0	0	1	1	1	0	2
316	21	2	1	1	4	7	0	0	1	1	1	3	1	1	1	3	1	1	0	2	1	1	1	3	2	1	1	1	3	1	1	1	3	1	1	0	2	1	1	1	3
318	21	2	1	1	4	7	0	0	1	1	0	2	1	1	0	2	1	0	0	1	0	0	0	0	2	1	1	0	2	1	1	0	2	1	0	0	1	1	0	0	1
319	21	1	1	1	4	7	0	0	1	0	1	2	1	1	0	2	0	0	0	0	0	0	0	0	2	1	0	1	2	1	1	0	2	0	0	0	0	0	0	0	0
323	21	1	1	1	4	7	0	0	1	1	0	2	0	0	0	0	0	0	0	0	1	1	1	3	2	1	1	0	2	1	0	0	1	1	0	0	1	1	1	1	3
324	18	2	1	1	4	1	0	5	1	1	0	2	0	0	0	0	0	0	0	0	0	0	0	0	2	1	1	0	2	0	0	0	0	0	0	0	0	0	0	0	0
325	18	2	1	1	4	1	0	5	1	1	0	2	0	0	0	0	0	0	0	0	0	0	0	0	2	1	1	0	2	0	0	0	0	0	0	0	0	0	0	0	0
330	18	2	1	1	4	1	1	0	1	1	0	2	0	0	0	0	1	0	0	1	1	1	0	2	2	1	1	0	2	0	0	0	0	1	0	0	1	1	1	0	2
332	19	1	1	1	4	1	0	0	1	1	0	2	0	0	0	0	0	0	0	0	0	0	0	0	2	1	1	0	2	0	0	0	0	0	0	0	0	0	0	0	0
333	19	1	4	1	1	3	1	4	0	0	0	0	1	0	0	1	0	0	0	0	1	1	0	2	2	0	0	0	0	1	0	0	1	0	0	0	0	1	1	0	2
334	19	2	1	1	3	3	0	4	1	1	1	3	1	0	0	1	1	0	0	1	1	1	1	3	2	1	1	1	3	1	0	0	1	1	0	0	1	1	1	1	3
335	19	2	1	1	4	3	0	5	1	1	1	3	1	0	0	1	0	0	0	0	0	0	0	0	2	1	1	1	3	1	0	0	1	0	0	0	0	0	0	0	0
337	21	2	1	1	3	5	0	0	1	0	0	1	0	0	0	0	1	0	0	1	1	0	0	1	2	1	0	0	1	1	0	0	1	1	0	0	1	1	0	0	1
339	19	2	1	1	4	1	0	0	1	1	0	2	0	0	0	0	0	0	0	0	1	1	0	2	2	1	1	0	2	0	0	0	0	0	0	0	0	1	1	0	2
347	21	1	4	1	2	7	0	0	1	0	0	1	0	0	0	0	0	0	0	0	1	0	0	1	2	1	0	0	1	1	0	0	1	1	0	0	1	1	0	0	1
349	21	2	1	2	1	3	0	1	1	0	0	1	0	0	0	0	0	0	0	0	0	0	0	0	2	1	0	0	1	0	0	0	0	0	0	0	0	0	0	0	0
352	18	2	1	1	4	1	1	0	1	0	0	1	0	0	0	0	0	0	0	0	0	0	0	0	2	1	0	0	1	0	0	0	0	0	0	0	0	0	0	0	0
353	23	1	1	1	4	7	0	0	1	1	0	2	1	1	0	2	1	0	1	2	1	0	0	1	2	1	1	0	2	1	1	0	2	1	0	1	2	1	0	0	1
354	19	1	1	1	3	3	0	0	1	1	1	3	1	0	0	1	0	0	0	0	0	0	0	0	2	1	1	1	3	1	0	0	1	0	0	0	0	0	0	0	0
355	20	2	1	1	4	3	0	0	1	1	1	3	0	0	0	0	0	0	0	0	1	0	0	1	2	1	1	1	3	1	0	0	1	1	0	0	1	1	0	0	1
356	21	1	1	1	2	5	0	0	0	0	0	0	0	0	0	0	0	0	0	0	0	0	0	0	2	0	0	0	0	0	0	0	0	0	0	0	0	0	0	0	0
358	21	1	1	1	1	7	0	0	0	0	0	0	1	0	0	1	0	0	0	0	0	0	0	0	2	0	0	0	0	1	0	0	1	0	0	0	0	0	0	0	0
359	19	2	1	1	3	3	0	0	0	0	0	0	0	0	0	0	0	0	0	0	0	0	0	0	2	1	0	0	1	1	0	0	1	1	0	0	1	1	0	0	1
363	19	2	1	1	2	3	0	1	1	1	0	2	1	0	0	1	1	0	0	1	1	0	0	1	2	1	1	0	2	1	0	0	1	1	0	0	1	1	0	0	1
370	19	2	1	1	2	3	0	0	0	0	0	0	1	1	0	2	0	0	0	0	0	0	0	0	2	1	0	0	1	1	1	0	2	1	0	0	1	1	0	0	1
371	20	2	3	1	1	5	1	1	1	1	0	2	1	0	0	1	0	0	0	0	0	0	0	0	2	1	1	0	2	1	0	0	1	0	0	0	0	0	0	0	0
372	20	1	1	1	4	3	0	5	1	1	1	3	1	0	0	1	1	0	0	1	1	1	1	3	2	1	1	1	3	1	0	0	1	1	0	0	1	1	1	1	3
373	19	1	1	1	1	3	1	4	1	1	0	2	1	1	0	2	0	0	0	0	1	1	1	3	2	1	1	0	2	1	1	0	2	1	0	0	1	1	1	1	3
374	18	2	1	1	3	1	0	5	0	0	0	0	0	0	0	0	0	0	0	0	0	0	0	0	2	0	0	0	0	0	0	0	0	0	0	0	0	0	0	0	0
375	19	2	1	1	4	1	0	0	0	0	0	0	0	0	0	0	1	1	0	2	0	0	0	0	2	1	0	0	1	1	0	0	1	1	1	0	2	1	0	0	1
376	22	2	1	1	1	1	2	0	0	0	0	0	1	1	0	2	1	0	0	1	1	0	0	1	2	0	0	0	0	1	1	0	2	1	0	0	1	1	0	0	1
377	20	2	1	1	3	3	0	4	1	1	0	2	0	1	0	1	0	0	0	0	1	1	1	3	2	1	1	0	2	0	1	0	1	0	0	0	0	1	1	1	3
378	20	2	1	1	1	3	1	4	1	1	1	3	1	1	0	2	1	0	0	1	1	1	1	3	2	1	1	1	3	1	1	0	2	1	0	0	1	1	1	1	3
379	18	1	1	1	4	1	0	1	1	1	0	2	0	0	0	0	0	0	0	0	1	1	0	2	2	1	1	0	2	0	0	0	0	0	0	0	0	1	1	0	2
383	19	1	1	1	1	3	0	1	1	0	0	1	0	0	0	0	0	0	0	0	1	0	0	1	2	1	0	0	1	1	0	0	1	1	0	0	1	1	0	0	1
385	19	1	1	1	1	3	0	0	0	0	0	0	0	0	0	0	0	0	0	0	0	0	0	0	2	1	0	0	1	1	0	0	1	1	0	0	1	1	0	0	1
388	21	2	1	1	4	7	0	4	1	1	0	2	1	1	0	2	1	0	0	1	1	0	0	1	2	1	1	0	2	1	1	0	2	1	0	0	1	1	0	0	1
390	22	2	1	1	4	3	0	5	1	1	0	2	0	0	0	0	1	1	0	2	0	0	0	0	2	1	1	0	2	1	0	0	1	1	1	0	2	1	0	0	1
391	18	1	1	1	3	1	0	0	1	1	0	2	0	0	0	0	0	0	0	0	0	0	0	0	2	1	1	0	2	0	0	0	0	0	0	0	0	0	0	0	0
392	18	1	1	1	3	1	0	0	0	0	0	0	0	0	0	0	0	0	0	0	0	0	0	0	2	0	0	0	0	0	0	0	0	0	0	0	0	0	0	0	0
395	18	2	1	1	4	1	0	0	0	0	0	0	0	0	0	0	1	0	0	1	1	1	1	3	2	0	0	0	0	0	0	0	0	1	0	0	1	1	1	1	3
398	20	2	1	1	3	5	0	0	1	0	0	1	0	0	0	0	0	0	0	0	1	0	0	1	2	1	0	0	1	0	0	0	0	0	0	0	0	1	0	0	1
399	19	1	1	1	3	5	0	0	0	0	0	0	0	0	0	0	0	0	0	0	0	0	0	0	2	0	0	0	0	0	0	0	0	0	0	0	0	0	0	0	0
400	20	1	1	1	3	5	0	0	1	1	0	2	0	0	0	0	0	0	0	0	0	0	0	0	2	1	1	0	2	0	0	0	0	0	0	0	0	0	0	0	0
401	20	1	1	1	3	5	0	1	1	1	1	3	0	0	0	0	0	0	0	0	0	0	0	0	2	1	1	1	3	0	0	0	0	0	0	0	0	0	0	0	0
402	18	2	1	1	3	1	0	0	0	0	0	0	0	0	0	0	0	0	0	0	0	0	0	0	2	0	0	0	0	0	0	0	0	0	0	0	0	0	0	0	0
404	18	1	1	1	3	1	0	0	0	0	0	0	0	0	0	0	0	0	0	0	0	0	0	0	2	0	0	0	0	0	0	0	0	0	0	0	0	0	0	0	0
406	20	2	1	1	3	5	0	1	1	1	1	3	0	0	0	0	0	0	0	0	0	0	0	0	2	1	1	1	3	0	0	0	0	0	0	0	0	0	0	0	0
409	20	1	1	1	3	5	0	0	1	0	0	1	0	0	0	0	0	0	0	0	0	0	0	0	2	1	0	0	1	0	0	0	0	0	0	0	0	0	0	0	0
410	20	1	1	1	2	3	0	0	1	0	0	1	1	0	0	1	1	0	0	1	1	0	0	1	2	1	0	0	1	1	0	0	1	1	0	0	1	1	0	0	1
411	19	2	1	1	2	3	1	0	1	0	0	1	0	0	0	0	0	0	0	0	0	0	0	0	2	1	0	0	1	0	0	0	0	0	0	0	0	0	0	0	0
412	20	2	5	1	2	3	0	0	0	0	0	0	0	0	0	0	0	0	0	0	0	0	0	0	2	0	0	0	0	0	0	0	0	0	0	0	0	0	0	0	0
415	19	2	1	1	2	3	0	0	0	0	0	0	0	0	0	0	0	0	0	0	0	0	0	0	2	0	0	0	0	0	0	0	0	0	0	0	0	0	0	0	0
417	20	2	1	1	4	3	0	4	1	0	0	1	1	0	0	1	0	0	0	0	1	0	0	1	2	1	0	0	1	1	0	0	1	0	0	0	0	1	0	0	1
418	20	2	1	1	3	5	0	5	1	0	0	1	0	0	0	0	0	0	0	0	1	0	0	1	2	1	0	0	1	0	0	0	0	0	0	0	0	1	0	0	1
422	19	2	1	1	4	3	0	0	1	0	0	1	1	0	0	1	0	0	0	0	1	1	0	2	2	1	0	0	1	1	0	0	1	0	0	0	0	1	1	0	2
423	21	1	1	1	3	5	0	0	1	1	0	2	0	0	0	0	0	0	0	0	0	0	0	0	2	1	1	0	2	0	0	0	0	0	0	0	0	0	0	0	0
425	20	2	1	1	3	5	4	4	1	0	0	1	1	0	0	1	1	0	0	1	1	0	0	1	2	1	0	0	1	1	0	0	1	1	0	0	1	1	0	0	1
426	20	1	1	1	3	5	0	0	1	1	0	2	0	0	0	0	0	0	0	0	1	1	0	2	2	1	1	0	2	0	0	0	0	0	0	0	0	1	1	0	2
427	19	1	1	1	3	5	0	5	1	1	0	2	0	0	0	0	0	0	0	0	0	0	0	0	2	1	1	0	2	0	0	0	0	0	0	0	0	0	0	0	0
429	20	1	1	1	2	3	0	0	0	0	0	0	0	0	0	0	0	0	0	0	1	0	0	1	2	0	0	0	0	0	0	0	0	0	0	0	0	1	0	0	1
432	21	2	1	1	4	3	0	5	1	1	0	2	0	0	0	0	0	0	0	0	1	1	1	3	2	1	1	0	2	0	0	0	0	0	0	0	0	1	1	1	3
436	19	1	1	1	3	5	0	0	0	0	0	0	0	0	0	0	0	0	0	0	0	0	0	0	2	0	0	0	0	0	0	0	0	0	0	0	0	0	0	0	0
438	21	1	1	1	1	5	0	0	1	1	0	2	0	0	0	0	0	0	0	0	0	0	0	0	2	1	1	0	2	0	0	0	0	0	0	0	0	0	0	0	0
440	20	2	1	1	3	5	0	5	1	0	0	1	1	0	0	1	0	0	0	0	1	0	0	1	2	1	0	0	1	1	0	0	1	0	0	0	0	1	0	0	1
441	20	1	1	1	3	5	0	0	1	0	0	1	0	0	0	0	0	0	0	0	0	0	0	0	2	1	0	0	1	0	0	0	0	0	0	0	0	0	0	0	0
448	19	1	1	1	1	3	0	0	0	0	0	0	0	0	0	0	0	0	0	0	0	0	0	0	2	0	0	0	0	0	0	0	0	0	0	0	0	0	0	0	0
450	19	2	4	1	1	3	0	0	0	0	0	0	0	0	0	0	0	0	0	0	0	0	0	0	2	0	0	0	0	0	0	0	0	0	0	0	0	0	0	0	0
451	24	1	1	1	1	3	0	0	1	0	0	1	1	0	0	1	1	0	0	1	1	0	0	1	2	1	0	0	1	1	0	0	1	1	0	0	1	1	0	0	1
452	20	1	1	1	3	3	0	0	0	0	0	0	1	0	0	1	0	0	0	0	0	0	0	0	2	0	0	0	0	1	0	0	1	0	0	0	0	0	0	0	0
453	20	2	2	1	1	3	0	0	0	0	0	0	1	0	0	1	0	0	0	0	0	0	0	0	2	0	0	0	0	1	0	0	1	0	0	0	0	0	0	0	0
455	20	1	1	1	2	3	0	0	0	0	0	0	0	0	0	0	0	0	0	0	0	0	0	0	2	0	0	0	0	0	0	0	0	0	0	0	0	0	0	0	0
456	19	2	1	1	2	3	1	0	0	0	0	0	0	0	0	0	0	0	0	0	0	0	0	0	2	0	0	0	0	0	0	0	0	0	0	0	0	0	0	0	0
457	19	1	1	1	2	3	0	0	0	0	0	0	0	0	0	0	0	0	0	0	0	0	0	0	2	0	0	0	0	0	0	0	0	0	0	0	0	0	0	0	0
458	18	1	1	1	2	3	0	0	0	0	0	0	0	0	0	0	0	0	0	0	0	0	0	0	2	0	0	0	0	0	0	0	0	0	0	0	0	0	0	0	0
462	20	2	1	1	3	5	0	0	1	1	1	3	0	0	0	0	0	0	0	0	0	0	0	0	2	1	1	1	3	0	0	0	0	0	0	0	0	0	0	0	0
463	21	1	4	1	3	5	0	0	0	0	0	0	0	0	0	0	0	0	0	0	0	0	0	0	2	0	0	0	0	0	0	0	0	0	0	0	0	0	0	0	0
464	20	2	1	1	3	5	0	1	1	1	0	2	0	0	0	0	0	0	0	0	0	0	0	0	2	1	1	0	2	0	0	0	0	0	0	0	0	0	0	0	0
466	20	2	1	1	3	5	0	0	1	1	1	3	0	0	0	0	0	0	0	0	0	0	0	0	2	1	1	1	3	0	0	0	0	0	0	0	0	0	0	0	0
468	19	1	1	1	2	3	0	5	0	0	0	0	0	0	0	0	0	0	0	0	0	0	0	0	2	0	0	0	0	0	0	0	0	0	0	0	0	0	0	0	0
469	19	1	1	1	4	3	0	0	0	0	0	0	1	0	0	1	0	0	0	0	1	0	0	1	2	0	0	0	0	1	0	0	1	0	0	0	0	1	0	0	1
470	18	1	1	1	3	1	0	0	0	0	0	0	0	0	0	0	0	0	0	0	0	0	0	0	2	0	0	0	0	0	0	0	0	0	0	0	0	0	0	0	0
471	18	2	1	1	3	1	4	0	1	0	1	2	1	0	1	2	0	0	0	0	0	0	0	0	2	1	0	1	2	1	0	1	2	0	0	0	0	0	0	0	0
472	18	2	1	1	3	1	0	0	0	0	0	0	0	0	0	0	0	0	0	0	0	0	0	0	2	0	0	0	0	0	0	0	0	0	0	0	0	0	0	0	0
474	18	1	3	1	3	1	0	0	1	0	0	1	1	0	0	1	0	0	0	0	1	0	0	1	2	1	0	0	1	1	0	0	1	0	0	0	0	1	0	0	1
475	19	2	1	1	3	5	0	0	0	0	0	0	0	0	0	0	0	0	0	0	0	0	0	0	2	0	0	0	0	0	0	0	0	0	0	0	0	0	0	0	0
476	21	1	1	1	3	5	0	5	1	1	0	2	0	0	0	0	0	0	0	0	0	0	0	0	2	1	1	0	2	0	0	0	0	0	0	0	0	0	0	0	0
477	20	1	1	1	3	1	0	0	0	0	0	0	1	0	0	1	0	0	0	0	0	0	0	0	2	0	0	0	0	1	0	0	1	0	0	0	0	0	0	0	0
478	23	1	1	1	4	1	0	0	1	1	1	3	1	0	0	1	0	0	0	0	0	0	0	0	2	1	1	1	3	1	0	0	1	0	0	0	0	0	0	0	0
480	18	1	1	1	4	1	0	0	1	1	0	2	1	0	0	1	0	0	0	0	0	0	0	0	2	1	1	0	2	1	0	0	1	0	0	0	0	0	0	0	0
481	21	1	1	1	3	7	0	0	0	0	0	0	0	0	0	0	0	0	0	0	0	0	0	0	2	0	0	0	0	0	0	0	0	0	0	0	0	0	0	0	0
482	20	1	1	1	1	3	0	0	1	0	0	1	1	0	0	1	1	0	0	1	1	1	0	2	2	1	0	0	1	1	0	0	1	1	0	0	1	1	1	0	2
483	26	2	2	2	4	3	0	1	1	1	1	3	1	1	1	3	1	1	1	3	0	0	0	0	2	1	1	1	3	1	1	1	3	1	1	1	3	0	0	0	0

## Sheet: control
ID	Age	Sex	Religion	Course	Stream	Semester	Prev_disease	Family_history	Pre_A1	Pre_A2	Pre_A3	PreA_EHL	Pre_B1	Pre_B2	Pre_B3	PreB_EHL	Pre_C1	Pre_C2	Pre_C3	PreC_EHL	Pre_D1	Pre_D2	Pre_D3	PreD_EHL	INTERVENTION	Post_A1	Post_A2	Post_A3	PostA_EHL	Post_B1	Post_B2	Post_B3	PostB_EHL	Post_C1	Post_C2	Post_C3	PostC_EHL	Post_D1	Post_D2	Post_D3	Post D_EHL
3	18	1	1	1	3	1	0	0	0	0	0	0	0	0	0	0	0	0	0	0	0	0	0	0	1	0	0	0	0	0	0	0	0	0	0	0	0	0	0	0	0
15	20	1	1	1	3	5	0	0	1	1	1	3	0	0	0	0	1	1	1	3	1	1	0	2	1	1	1	1	3	0	0	0	0	1	1	1	3	1	1	0	2
18	22	1	3	1	4	5	0	0	1	0	0	1	0	0	0	0	0	0	0	0	0	0	0	0	1	1	0	0	1	0	0	0	0	0	0	0	0	0	0	0	0
19	21	2	1	1	3	5	0	5	1	1	1	3	1	1	0	2	0	0	0	0	1	0	0	1	1	1	1	1	3	1	1	0	2	0	0	0	0	1	0	0	1
20	19	2	1	1	4	5	0	0	1	1	1	3	0	0	0	0	1	0	0	1	0	0	0	0	1	1	1	1	3	0	0	0	0	1	0	0	1	0	0	0	0
21	20	2	1	1	4	5	0	0	1	1	1	3	0	0	0	0	1	0	0	1	0	0	0	0	1	1	1	1	3	0	0	0	0	1	0	0	1	0	0	0	0
22	20	2	1	1	4	5	0	0	1	1	0	2	0	0	0	0	0	0	0	0	0	0	0	0	1	1	1	0	2	0	0	0	0	0	0	0	0	0	0	0	0
23	20	1	1	1	4	1	0	4	1	1	0	2	0	0	0	0	0	0	0	0	1	0	1	2	1	1	1	0	2	0	0	0	0	0	0	0	0	1	0	1	2
24	18	2	1	1	4	1	0	0	1	1	1	3	1	1	1	3	0	0	0	0	0	0	0	0	1	1	1	1	3	1	1	1	3	0	0	0	0	0	0	0	0
25	20	2	1	1	3	3	0	0	1	1	0	2	0	0	0	0	0	0	0	0	0	0	0	0	1	1	1	0	2	0	0	0	0	0	0	0	0	0	0	0	0
26	19	1	1	1	3	3	0	5	0	0	0	0	0	0	0	0	0	0	0	0	0	0	0	0	1	0	0	0	0	0	0	0	0	0	0	0	0	0	0	0	0
27	19	1	1	1	3	3	1	0	1	0	0	1	0	0	0	0	0	0	0	0	1	1	1	3	1	1	0	0	1	0	0	0	0	0	0	0	0	1	1	1	3
29	19	1	1	1	4	3	1	3	1	1	1	3	0	0	0	0	1	1	1	3	1	0	1	2	1	1	1	1	3	0	0	0	0	1	1	1	3	1	0	1	2
30	20	1	1	1	4	3	0	3	1	1	1	3	1	0	0	1	1	0	0	1	0	0	0	0	1	1	1	1	3	1	0	0	1	1	0	0	1	0	0	0	0
31	20	2	1	1	4	5	0	0	1	1	1	3	1	0	0	1	1	0	0	1	1	0	0	1	1	1	1	1	3	1	0	0	1	1	0	0	1	1	0	0	1
32	19	1	1	1	4	3	0	0	1	1	1	3	0	0	0	0	0	0	0	0	0	0	0	0	1	1	1	1	3	1	0	0	1	0	0	0	0	0	0	0	0
33	19	2	1	1	4	5	0	0	1	1	1	3	0	0	0	0	0	0	0	0	0	0	0	0	1	1	1	1	3	0	0	0	0	0	0	0	0	0	0	0	0
34	19	2	1	1	4	5	0	0	1	0	0	1	0	0	0	0	0	0	0	0	0	0	0	0	1	1	0	0	1	0	0	0	0	0	0	0	0	0	0	0	0
35	21	1	1	1	2	5	0	5	0	0	0	0	0	0	0	0	0	0	0	0	0	0	0	0	1	0	0	0	0	0	0	0	0	0	0	0	0	0	0	0	0
36	21	1	1	1	2	5	0	0	0	0	0	0	0	0	0	0	0	0	0	0	0	0	0	0	1	0	0	0	0	0	0	0	0	0	0	0	0	0	0	0	0
37	20	1	1	1	2	5	0	0	0	0	0	0	0	0	0	0	0	0	0	0	0	0	0	0	1	0	0	0	0	0	0	0	0	0	0	0	0	0	0	0	0
38	20	1	1	1	2	5	0	0	1	0	0	1	0	0	0	0	1	0	0	1	0	0	0	0	1	1	0	0	1	0	0	0	0	1	0	0	1	1	0	0	1
39	21	1	1	1	2	5	0	5	0	0	0	0	0	0	0	0	0	0	0	0	0	0	0	0	1	0	0	0	0	0	0	0	0	0	0	0	0	0	0	0	0
40	21	2	1	1	2	5	0	0	1	0	0	1	0	0	0	0	1	0	0	1	1	0	0	1	1	1	0	0	1	0	0	0	0	1	0	0	1	1	0	0	1
41	22	1	2	1	2	5	0	0	1	0	0	1	0	0	0	0	0	0	0	0	0	0	0	0	1	1	0	0	1	0	0	0	0	0	0	0	0	0	0	0	0
42	20	1	1	1	2	5	0	0	1	0	0	1	0	0	0	0	0	0	0	0	1	0	0	1	1	1	0	0	1	0	0	0	0	0	0	0	0	1	0	0	1
43	22	1	1	1	3	5	0	4	1	0	1	2	0	0	0	0	0	0	0	0	1	0	0	1	1	1	0	1	2	0	0	0	0	0	0	0	0	1	0	0	1
44	18	2	1	1	3	1	0	1	1	0	1	2	0	0	0	0	0	0	0	0	1	0	0	1	1	1	0	1	2	0	0	0	0	0	0	0	0	1	0	0	1
47	21	2	1	1	4	1	1	1	1	0	0	1	1	0	0	1	0	0	0	0	0	0	0	0	1	1	0	0	1	1	0	0	1	0	0	0	0	0	0	0	0
48	19	1	5	1	4	1	0	0	1	1	0	2	0	0	0	0	0	0	0	0	0	0	0	0	1	1	1	0	2	0	0	0	0	0	0	0	0	0	0	0	0
49	18	1	1	1	3	1	0	5	0	0	0	0	0	0	0	0	0	0	0	0	0	0	0	0	1	0	0	0	0	0	0	0	0	0	0	0	0	0	0	0	0
50	23	1	1	2	2	3	0	5	0	0	0	0	0	0	0	0	0	0	0	0	1	0	0	1	1	0	0	0	0	0	0	0	0	0	0	0	0	1	0	0	1
51	18	2	1	1	4	1	1	1	1	1	0	2	0	0	0	0	1	1	0	2	1	1	1	3	1	1	1	0	2	0	0	0	0	1	1	0	2	1	1	1	3
55	19	1	1	1	4	5	0	5	0	0	0	0	0	0	0	0	0	0	0	0	0	0	0	0	1	0	0	0	0	0	0	0	0	0	0	0	0	0	0	0	0
56	20	1	1	1	4	3	0	0	1	1	0	2	0	0	0	0	0	0	0	0	1	1	0	2	1	1	1	0	2	0	0	0	0	0	0	0	0	1	1	0	2
57	24	1	1	2	2	3	0	5	1	0	1	2	0	0	0	0	0	0	0	0	0	0	0	0	1	1	0	1	2	0	0	0	0	0	0	0	0	0	0	0	0
58	19	1	1	1	4	3	0	0	0	0	0	0	1	0	0	1	0	0	0	0	0	0	0	0	1	0	0	0	0	1	0	0	1	0	0	0	0	0	0	0	0
59	18	2	1	2	2	3	1	1	1	1	0	2	1	0	0	1	1	0	0	1	1	0	0	1	1	1	1	0	2	1	0	0	1	1	0	0	1	1	0	0	1
60	18	2	3	1	4	3	0	0	0	0	0	0	0	0	0	0	0	0	0	0	0	0	0	0	1	0	0	0	0	0	0	0	0	0	0	0	0	0	0	0	0
61	22	2	1	2	2	3	0	0	1	1	0	2	0	0	0	0	0	0	0	0	0	0	0	0	1	1	1	0	2	0	0	0	0	0	0	0	0	0	0	0	0
63	19	2	1	1	4	3	0	0	1	1	1	3	1	1	0	2	1	1	0	2	1	1	1	3	1	1	1	1	3	1	1	0	2	1	1	0	2	1	1	1	3
64	23	1	1	2	2	3	0	0	0	0	0	0	0	0	0	0	0	0	0	0	0	0	0	0	1	0	0	0	0	0	0	0	0	0	0	0	0	0	0	0	0
66	20	2	1	2	4	5	0	0	1	0	1	2	0	0	0	0	0	0	0	0	0	0	0	0	1	1	0	1	2	0	0	0	0	0	0	0	0	0	0	0	0
67	24	1	1	2	2	3	0	0	0	0	0	0	0	0	0	0	0	0	0	0	0	0	0	0	1	0	0	0	0	0	0	0	0	0	0	0	0	0	0	0	0
68	20	2	3	1	4	5	0	0	1	0	0	1	0	0	0	0	1	0	0	1	0	0	0	0	1	1	0	0	1	0	0	0	0	1	0	0	1	0	0	0	0
69	22	1	3	1	4	5	0	0	0	0	0	0	0	0	0	0	1	0	1	2	0	0	0	0	1	0	0	0	0	0	0	0	0	1	1	1	3	1	0	0	1
71	18	2	1	1	4	1	0	0	1	1	1	3	0	0	0	0	0	0	0	0	1	1	1	3	1	1	1	1	3	0	0	0	0	0	0	0	0	1	1	1	3
74	19	2	1	1	3	1	0	0	0	1	0	1	0	0	0	0	1	0	0	1	0	0	0	0	1	1	1	0	2	0	0	0	0	1	0	0	1	0	0	0	0
75	18	1	1	1	4	1	0	0	1	1	0	2	0	0	0	0	0	0	0	0	1	1	0	2	1	1	1	0	2	0	0	0	0	0	0	0	0	1	1	0	2
76	21	1	1	1	4	5	0	0	0	0	0	0	0	0	0	0	0	0	0	0	0	0	0	0	1	0	0	0	0	0	0	0	0	0	0	0	0	0	0	0	0
78	22	2	1	1	4	7	0	0	1	0	1	2	1	1	0	2	1	1	1	3	1	1	0	2	1	1	0	1	2	1	1	0	2	1	1	1	3	1	1	0	2
79	20	1	1	1	1	5	0	1	1	1	1	3	1	0	0	1	0	0	0	0	0	0	0	0	1	1	1	1	3	1	0	0	1	0	0	0	0	0	0	0	0
80	20	1	1	1	4	1	0	5	1	1	0	2	0	0	0	0	0	0	0	0	1	1	0	2	1	1	1	0	2	0	0	0	0	0	0	0	0	1	1	0	2
81	19	2	1	1	4	1	0	0	1	0	1	2	0	0	0	0	0	0	0	0	0	0	0	0	1	1	0	1	2	0	0	0	0	0	0	0	0	0	0	0	0
83	18	1	1	1	4	3	0	3	1	1	0	2	0	0	0	0	1	0	0	1	0	0	0	0	1	1	1	0	2	0	0	0	0	1	0	0	1	0	0	0	0
85	24	1	3	2	2	3	0	0	1	1	1	3	0	0	0	0	0	0	0	0	0	0	0	0	1	1	1	1	3	0	0	0	0	0	0	0	0	0	0	0	0
86	22	1	1	2	2	3	0	0	1	0	1	2	0	0	0	0	0	0	0	0	0	0	0	0	1	1	0	1	2	0	0	0	0	0	0	0	0	0	0	0	0
87	19	2	1	1	3	3	0	0	1	0	0	1	0	0	0	0	0	0	0	0	0	0	0	0	1	1	0	0	1	0	0	0	0	0	0	0	0	0	0	0	0
88	19	2	1	1	1	1	1	2	1	0	0	1	1	1	1	3	0	0	0	0	1	0	0	1	1	1	0	0	1	1	1	1	3	0	0	0	0	1	0	0	1
89	22	1	1	2	2	3	0	1	1	1	1	3	0	0	0	0	1	1	0	2	0	0	0	0	1	1	1	1	3	0	0	0	0	1	1	0	2	0	0	0	0
90	18	1	1	1	3	1	0	0	0	0	0	0	0	0	0	0	0	0	0	0	0	0	0	0	1	0	0	0	0	0	0	0	0	0	0	0	0	0	0	0	0
91	18	1	1	1	3	1	0	5	0	0	0	0	0	0	0	0	0	0	0	0	0	0	0	0	1	0	0	0	0	0	0	0	0	0	0	0	0	0	0	0	0
93	19	1	1	1	3	1	0	0	1	1	0	2	0	0	0	0	0	0	0	0	1	1	0	2	1	1	1	0	2	0	0	0	0	0	0	0	0	1	1	0	2
94	23	2	1	2	2	3	0	0	0	0	0	0	0	0	0	0	0	0	0	0	0	0	0	0	1	0	0	0	0	0	0	0	0	0	0	0	0	0	0	0	0
96	22	1	1	2	2	3	0	5	1	1	1	3	0	0	0	0	0	0	0	0	0	0	0	0	1	1	1	1	3	0	0	0	0	0	0	0	0	0	0	0	0
98	19	1	2	1	4	3	0	0	1	1	0	2	1	0	0	1	0	0	0	0	1	1	0	2	1	1	1	0	2	1	0	0	1	1	0	0	1	1	1	0	2
99	19	2	1	1	4	3	0	0	1	0	0	1	0	0	0	0	0	0	0	0	0	0	0	0	1	1	0	0	1	0	0	0	0	0	0	0	0	0	0	0	0
101	18	1	1	1	4	3	0	0	1	1	1	3	0	0	0	0	0	0	0	0	0	0	0	0	1	1	1	1	3	0	0	0	0	0	0	0	0	0	0	0	0
103	19	1	1	1	4	3	0	0	1	1	0	2	1	0	0	1	0	0	0	0	1	1	0	2	1	1	1	0	2	1	0	0	1	0	0	0	0	1	1	0	2
104	18	2	1	1	1	1	0	0	1	1	0	2	0	0	0	0	1	0	0	1	1	0	0	1	1	1	1	0	2	0	0	0	0	1	0	0	1	1	0	0	1
105	20	2	1	1	1	1	0	0	1	1	0	2	1	1	0	2	0	0	0	0	1	0	0	1	1	1	1	0	2	1	1	0	2	0	0	0	0	1	0	0	1
107	18	1	1	1	1	1	0	5	1	0	0	1	0	0	0	0	0	0	0	0	0	0	0	0	1	1	0	0	1	0	0	0	0	0	0	0	0	0	0	0	0
108	21	2	1	1	3	5	0	0	0	0	0	0	0	0	0	0	0	0	0	0	0	0	0	0	1	0	0	0	0	0	0	0	0	0	0	0	0	0	0	0	0
109	20	1	1	1	3	5	0	1	1	0	0	1	0	0	0	0	0	0	0	0	0	0	0	0	1	1	0	0	1	0	0	0	0	0	0	0	0	0	0	0	0
110	18	2	1	1	1	1	0	1	1	1	0	2	1	0	0	1	1	0	0	1	1	1	1	3	1	1	1	0	2	1	0	0	1	1	0	0	1	1	1	1	3
111	19	2	1	1	1	1	1	4	1	1	1	3	0	0	0	0	0	0	0	0	1	1	1	3	1	1	1	1	3	0	0	0	0	0	0	0	0	1	1	1	3
113	20	1	1	1	3	3	0	0	1	0	0	1	1	0	0	1	0	0	0	0	0	0	0	0	1	1	0	0	1	1	0	0	1	0	0	0	0	0	0	0	0
114	18	2	1	1	3	3	0	0	1	1	1	3	0	0	0	0	0	0	0	0	1	1	1	3	1	1	1	1	3	0	0	0	0	0	0	0	0	1	1	1	3
115	19	2	1	1	3	3	0	0	0	0	0	0	0	0	0	0	0	0	0	0	0	0	0	0	1	0	0	0	0	0	0	0	0	0	0	0	0	0	0	0	0
116	19	2	1	1	4	3	0	0	1	0	0	1	0	0	0	0	1	0	0	1	0	0	0	0	1	1	0	0	1	0	0	0	0	1	0	0	1	1	0	0	1
117	21	2	1	1	2	5	0	0	1	0	0	1	0	0	0	0	0	0	0	0	0	0	0	0	1	1	0	0	1	0	0	0	0	0	0	0	0	0	0	0	0
118	22	1	1	1	2	5	0	0	1	0	0	1	0	0	0	0	0	0	0	0	0	0	0	0	1	1	0	0	1	0	0	0	0	0	0	0	0	0	0	0	0
119	18	2	1	1	3	1	0	0	1	1	0	2	0	0	0	0	0	0	0	0	1	0	0	1	1	1	1	0	2	0	0	0	0	0	0	0	0	1	0	0	1
120	18	1	1	1	3	1	1	5	0	0	0	0	0	0	0	0	0	0	0	0	0	0	0	0	1	0	0	0	0	0	0	0	0	0	0	0	0	0	0	0	0
122	18	2	1	1	4	1	0	5	1	1	0	2	0	0	0	0	0	0	0	0	0	0	0	0	1	1	1	0	2	0	0	0	0	0	0	0	0	0	0	0	0
123	18	2	1	1	4	1	0	4	1	1	1	3	1	0	1	2	0	0	0	0	1	0	0	1	1	1	1	1	3	1	0	1	2	0	0	0	0	1	0	0	1
124	18	1	1	1	4	1	0	0	1	1	0	2	0	0	0	0	0	0	0	0	0	0	0	0	1	1	1	0	2	0	0	0	0	0	0	0	0	0	0	0	0
125	18	2	1	1	1	1	0	0	1	1	0	2	0	0	0	0	0	0	0	0	1	0	0	1	1	1	1	0	2	0	0	0	0	0	0	0	0	1	0	0	1
126	19	2	1	1	4	1	0	0	1	1	0	2	0	0	0	0	0	0	0	0	0	0	0	0	1	1	1	0	2	0	0	0	0	0	0	0	0	0	0	0	0
127	18	2	4	1	4	1	0	0	1	1	0	2	0	0	0	0	1	0	0	1	1	0	0	1	1	1	1	0	2	0	0	0	0	1	0	0	1	1	0	0	1
128	19	1	1	1	4	1	0	0	1	1	0	2	1	0	0	1	0	0	0	0	0	0	0	0	1	1	1	0	2	1	0	0	1	0	0	0	0	0	0	0	0
129	18	1	1	1	4	1	0	5	0	0	0	0	0	0	0	0	0	0	0	0	0	0	0	0	1	0	0	0	0	0	0	0	0	0	0	0	0	0	0	0	0
130	19	2	1	1	4	1	0	5	1	1	0	2	1	0	1	2	1	1	1	3	1	1	0	2	1	1	1	0	2	1	0	1	2	1	1	1	3	1	1	0	2
131	18	2	1	1	4	1	0	0	0	0	0	0	1	1	0	2	0	0	0	0	0	0	0	0	1	0	0	0	0	1	1	0	2	0	0	0	0	0	0	0	0
132	21	2	1	1	4	7	0	0	1	1	0	2	0	0	0	0	1	0	0	1	1	0	0	1	1	1	1	0	2	0	0	0	0	1	0	0	1	1	0	0	1
133	22	2	1	1	4	7	0	0	1	1	0	2	1	1	0	2	1	0	0	1	1	0	0	1	1	1	1	0	2	1	1	0	2	1	0	0	1	1	0	0	1
134	24	1	1	1	3	7	0	0	0	0	0	0	0	0	0	0	0	0	0	0	0	0	0	0	1	0	0	0	0	0	0	0	0	0	0	0	0	0	0	0	0
135	21	2	1	1	4	7	0	0	1	1	1	3	0	0	0	0	0	0	0	0	0	0	0	0	1	1	1	1	3	0	0	0	0	0	0	0	0	0	0	0	0
137	20	1	1	1	1	5	0	4	1	0	1	2	1	0	1	2	1	1	1	3	1	1	1	3	1	1	0	1	2	1	0	1	2	1	1	1	3	1	1	1	3
139	21	2	1	1	4	7	0	0	1	0	1	2	0	0	0	0	1	1	0	2	1	1	0	2	1	1	0	1	2	0	0	0	0	1	1	0	2	1	1	0	2
140	21	2	1	1	4	7	0	5	1	0	1	2	1	1	1	3	1	1	0	2	1	0	1	2	1	1	0	1	2	1	1	1	3	1	1	0	2	1	0	1	2
142	21	2	1	1	3	3	0	0	0	0	0	0	0	0	0	0	0	0	0	0	0	0	0	0	1	0	0	0	0	0	0	0	0	0	0	0	0	0	0	0	0
143	19	2	1	1	4	3	0	0	1	1	0	2	0	0	0	0	0	0	0	0	0	0	0	0	1	1	1	0	2	0	0	0	0	0	0	0	0	0	0	0	0
144	23	1	3	1	4	7	0	4	1	1	0	2	0	0	0	0	1	1	0	2	1	1	0	2	1	1	1	0	2	0	0	0	0	1	1	0	2	1	1	0	2
145	21	2	1	1	4	5	0	0	1	0	0	1	0	0	0	0	0	0	0	0	0	0	0	0	1	1	0	0	1	0	0	0	0	0	0	0	0	0	0	0	0
146	19	1	1	1	4	1	0	5	1	0	0	1	0	0	0	0	1	0	0	1	1	1	0	2	1	1	0	0	1	0	0	0	0	1	0	0	1	1	1	0	2
147	21	1	1	1	3	3	0	5	1	1	0	2	0	0	0	0	0	0	0	0	1	1	0	2	1	1	1	0	2	0	0	0	0	0	0	0	0	1	1	0	2
148	23	2	1	2	2	3	0	0	0	0	0	0	0	0	0	0	0	0	0	0	0	0	0	0	1	0	0	0	0	0	0	0	0	0	0	0	0	0	0	0	0
149	19	2	1	1	3	3	0	4	1	1	0	2	1	1	1	3	0	0	0	0	1	1	1	3	1	1	1	0	2	1	1	1	3	0	0	0	0	1	1	1	3
150	19	1	1	1	2	3	0	0	0	0	0	0	0	0	0	0	0	0	0	0	0	0	0	0	1	0	0	0	0	0	0	0	0	0	0	0	0	0	0	0	0
151	20	2	1	1	2	3	0	0	0	0	0	0	0	0	0	0	0	0	0	0	0	0	0	0	1	0	0	0	0	0	0	0	0	0	0	0	0	0	0	0	0
152	19	1	1	1	2	3	0	5	1	1	0	2	0	0	0	0	0	0	0	0	0	0	0	0	1	1	1	0	2	0	0	0	0	0	0	0	0	0	0	0	0
153	20	2	1	1	2	3	0	0	0	0	0	0	0	0	0	0	0	0	0	0	0	0	0	0	1	0	0	0	0	0	0	0	0	0	0	0	0	0	0	0	0
154	19	2	1	1	2	3	0	0	1	0	0	1	0	0	0	0	0	0	0	0	0	0	0	0	1	1	0	0	1	0	0	0	0	0	0	0	0	0	0	0	0
155	20	2	1	1	3	3	0	0	1	0	0	1	0	0	0	0	0	0	0	0	0	0	0	0	1	1	0	0	1	0	0	0	0	0	0	0	0	0	0	0	0
157	19	2	1	1	2	3	0	0	1	0	0	1	1	0	0	1	1	0	0	1	1	0	0	1	1	1	0	0	1	1	0	0	1	1	0	0	1	1	0	0	1
158	19	1	1	1	2	3	0	5	1	1	0	2	0	0	0	0	0	0	0	0	0	0	0	0	1	1	1	0	2	0	0	0	0	0	0	0	0	0	0	0	0
159	20	2	4	1	4	3	1	1	1	1	1	3	1	1	1	3	0	0	0	0	1	1	1	3	1	1	1	1	3	1	1	1	3	0	0	0	0	1	1	1	3
160	21	1	1	1	2	3	2	0	1	0	0	1	1	1	1	3	0	0	0	0	1	0	0	1	1	1	0	0	1	1	1	1	3	0	0	0	0	1	0	0	1
161	20	2	1	1	2	3	0	0	0	0	0	0	0	0	0	0	0	0	0	0	0	0	0	0	1	0	0	0	0	0	0	0	0	0	0	0	0	0	0	0	0
162	19	1	1	1	3	1	0	0	0	0	0	0	0	0	0	0	0	0	0	0	0	0	0	0	1	0	0	0	0	0	0	0	0	0	0	0	0	0	0	0	0
163	21	1	1	1	3	5	0	0	1	1	0	2	0	0	0	0	0	0	0	0	0	0	0	0	1	1	1	0	2	0	0	0	0	0	0	0	0	0	0	0	0
164	19	1	1	1	3	3	0	0	0	0	0	0	1	0	0	1	0	0	0	0	0	0	0	0	1	0	0	0	0	1	0	0	1	0	0	0	0	0	0	0	0
177	22	2	3	2	2	3	0	1	1	1	0	2	0	0	0	0	0	0	0	0	0	0	0	0	1	1	1	0	2	0	0	0	0	0	0	0	0	0	0	0	0
178	19	1	1	1	4	1	0	0	0	0	0	0	0	0	0	0	0	0	0	0	1	0	0	1	1	0	0	0	0	0	0	0	0	0	0	0	0	1	0	0	1
180	22	2	1	2	2	3	0	0	0	0	0	0	0	0	0	0	0	0	0	0	0	0	0	0	1	0	0	0	0	0	0	0	0	0	0	0	0	0	0	0	0
187	18	2	1	1	1	1	0	0	1	1	0	2	0	0	0	0	0	0	0	0	1	0	0	1	1	1	1	0	2	0	0	0	0	0	0	0	0	1	0	0	1
188	19	2	1	1	1	1	0	0	0	1	0	1	0	0	0	0	1	0	0	1	0	0	0	0	1	1	1	0	2	0	0	0	0	1	0	0	1	0	0	0	0
189	21	2	1	1	2	5	0	0	1	0	0	1	0	0	0	0	0	0	0	0	0	0	0	0	1	1	0	0	1	0	0	0	0	0	0	0	0	0	0	0	0
207	18	1	1	1	3	1	1	0	1	1	0	2	0	0	0	0	0	0	0	0	1	1	0	2	1	1	1	0	2	0	0	0	0	0	0	0	0	1	1	0	2
209	18	1	1	1	4	1	0	0	1	0	0	1	0	0	0	0	0	0	0	0	0	0	0	0	1	1	0	0	1	0	0	0	0	0	0	0	0	0	0	0	0
212	18	2	1	1	1	1	0	0	1	1	0	2	0	0	0	0	0	0	0	0	0	0	0	0	1	1	1	0	2	0	0	0	0	0	0	0	0	0	0	0	0
215	19	2	1	1	4	1	0	5	0	0	0	0	0	0	0	0	0	0	0	0	0	0	0	0	1	0	0	0	0	0	0	0	0	0	0	0	0	0	0	0	0
217	19	1	4	1	3	1	0	0	1	1	0	2	1	0	0	1	0	0	0	0	0	0	0	0	1	1	1	0	2	1	0	0	1	0	0	0	0	0	0	0	0
222	23	2	1	2	2	3	0	0	1	1	0	2	0	0	0	0	0	0	0	0	0	0	0	0	1	1	1	0	2	0	0	0	0	0	0	0	0	0	0	0	0
227	23	1	1	2	2	3	0	0	0	0	0	0	0	0	0	0	0	0	0	0	0	0	0	0	1	0	0	0	0	0	0	0	0	0	0	0	0	0	0	0	0
229	18	1	1	1	4	1	0	0	1	1	1	3	0	0	0	0	0	0	0	0	0	0	0	0	1	1	1	1	3	0	0	0	0	0	0	0	0	0	0	0	0
236	23	1	1	2	4	3	0	0	1	1	0	2	0	0	0	0	0	0	0	0	0	0	0	0	1	1	1	0	2	0	0	0	0	0	0	0	0	0	0	0	0
248	20	2	1	1	2	5	0	1	1	1	1	3	0	0	0	0	0	0	0	0	0	0	0	0	1	1	1	1	3	0	0	0	0	0	0	0	0	0	0	0	0
258	18	2	1	1	1	1	0	0	1	0	0	1	0	0	0	0	0	0	0	0	1	0	0	1	1	1	0	0	1	0	0	0	0	0	0	0	0	1	0	0	1
262	19	2	1	1	2	5	0	5	0	0	0	0	0	0	0	0	0	0	0	0	0	0	0	0	1	0	0	0	0	0	0	0	0	0	0	0	0	0	0	0	0
263	24	1	1	1	4	5	0	0	0	0	0	0	0	0	0	0	0	0	0	0	0	0	0	0	1	0	0	0	0	0	0	0	0	0	0	0	0	0	0	0	0
266	21	1	1	1	2	5	0	5	0	0	0	0	0	0	0	0	0	0	0	0	0	0	0	0	1	0	0	0	0	0	0	0	0	0	0	0	0	0	0	0	0
270	18	2	1	1	1	1	1	2	1	1	0	2	1	0	0	1	0	0	0	0	0	0	0	0	1	1	1	0	2	1	0	0	1	0	0	0	0	0	0	0	0
273	18	2	1	1	1	1	0	0	1	0	0	1	1	0	0	1	1	0	0	1	1	0	0	1	1	1	0	0	1	1	0	0	1	1	0	0	1	1	0	0	1
277	18	2	1	1	1	1	0	0	0	0	0	0	0	0	0	0	0	0	0	0	0	0	0	0	1	0	0	0	0	0	0	0	0	0	0	0	0	0	0	0	0
280	18	2	1	1	1	1	0	0	1	1	1	3	0	0	0	0	0	0	0	0	0	0	0	0	1	1	1	1	3	1	0	0	1	0	0	0	0	0	0	0	0
284	18	1	1	1	4	3	0	5	0	0	0	0	0	0	0	0	0	0	0	0	0	0	0	0	1	0	0	0	0	0	0	0	0	0	0	0	0	0	0	0	0
288	18	2	1	1	1	1	0	0	1	1	0	2	0	0	0	0	0	0	0	0	1	0	0	1	1	1	1	0	2	0	0	0	0	0	0	0	0	1	0	0	1
297	18	2	1	1	1	1	0	0	1	1	0	2	0	0	0	0	0	0	0	0	0	0	0	0	1	1	1	0	2	0	0	0	0	0	0	0	0	0	0	0	0
298	19	1	1	1	1	1	0	0	1	1	1	3	1	0	0	1	1	0	0	1	1	0	0	1	1	1	1	1	3	1	0	0	1	1	0	0	1	1	0	0	1
299	19	2	1	1	1	1	0	0	1	0	1	2	0	0	0	0	1	1	0	2	1	1	1	3	1	1	0	1	2	0	0	0	0	1	1	0	2	1	1	1	3
302	18	2	1	1	1	1	0	0	0	0	0	0	1	1	0	2	0	0	0	0	0	0	0	0	1	0	0	0	0	1	1	0	2	0	0	0	0	0	0	0	0
304	21	1	1	2	2	1	0	5	1	1	0	2	0	0	0	0	0	0	0	0	1	1	1	3	1	1	1	0	2	0	0	0	0	0	0	0	0	1	1	1	3
309	23	2	1	2	1	3	0	1	1	0	1	2	1	0	0	1	0	0	0	0	0	0	0	0	1	1	0	1	2	1	0	0	1	0	0	0	0	0	0	0	0
314	19	2	1	1	4	3	0	0	1	1	0	2	0	0	0	0	0	0	0	0	0	0	0	0	1	1	1	0	2	0	0	0	0	0	0	0	0	0	0	0	0
317	20	2	1	1	4	3	1	0	0	0	0	0	0	0	0	0	0	0	0	0	0	0	0	0	1	0	0	0	0	0	0	0	0	0	0	0	0	0	0	0	0
320	19	2	2	1	4	3	1	4	1	1	1	3	1	0	0	1	0	0	0	0	1	1	1	3	1	1	1	1	3	1	0	0	1	0	0	0	0	1	1	1	3
321	20	1	1	1	4	3	4	4	0	0	0	0	0	0	0	0	0	0	0	0	1	0	0	1	1	0	0	0	0	0	0	0	0	0	0	0	0	1	0	0	1
328	19	2	1	1	2	3	0	0	1	0	0	1	0	0	0	0	0	0	0	0	0	0	0	0	1	1	0	0	1	0	0	0	0	0	0	0	0	0	0	0	0
329	19	2	1	1	2	3	0	0	1	0	0	1	0	0	0	0	0	0	0	0	0	0	0	0	1	1	0	0	1	0	0	0	0	0	0	0	0	0	0	0	0
331	21	2	1	1	2	3	1	0	1	0	0	1	0	0	0	0	0	0	0	0	0	0	0	0	1	1	0	0	1	0	0	0	0	0	0	0	0	0	0	0	0
336	19	2	1	1	4	3	0	0	1	1	0	2	1	1	0	2	1	1	0	2	1	1	0	2	1	1	1	0	2	1	1	0	2	1	1	0	2	1	1	0	2
338	19	2	1	1	1	3	1	0	1	0	0	1	0	0	0	0	0	0	0	0	1	1	1	3	1	1	0	0	1	0	0	0	0	0	0	0	0	1	1	1	3
340	20	1	1	1	2	1	1	0	1	0	0	1	0	0	0	0	0	0	0	0	1	0	0	1	1	1	0	0	1	0	0	0	0	0	0	0	0	1	0	0	1
341	19	1	1	1	1	3	1	3	1	1	1	3	0	0	0	0	1	1	1	3	1	0	1	2	1	1	1	1	3	0	0	0	0	1	1	1	3	1	0	1	2
343	18	1	1	1	1	1	0	0	0	0	0	0	0	0	0	0	0	0	0	0	0	0	0	0	1	0	0	0	0	0	0	0	0	0	0	0	0	0	0	0	0
344	21	1	3	1	2	5	0	0	1	0	0	1	0	0	0	0	0	0	0	0	0	0	0	0	1	1	0	0	1	0	0	0	0	0	0	0	0	0	0	0	0
345	22	2	2	1	2	1	0	0	1	1	0	2	1	1	0	2	1	0	0	1	1	0	0	1	1	1	1	0	2	1	1	0	2	1	0	0	1	1	0	0	1
346	18	2	1	1	2	1	0	0	1	1	0	2	0	0	0	0	1	0	0	1	1	1	0	2	1	1	1	0	2	0	0	0	0	1	0	0	1	1	1	0	2
350	21	2	1	1	2	3	2	0	1	0	0	1	1	1	1	3	0	0	0	0	1	0	0	1	1	1	0	0	1	1	1	1	3	0	0	0	0	1	0	0	1
360	19	2	1	1	2	3	0	0	1	1	0	2	1	1	0	2	0	0	0	0	0	0	0	0	1	1	1	0	2	1	1	0	2	0	0	0	0	0	0	0	0
361	22	1	1	1	4	7	0	4	1	0	1	2	1	0	0	1	1	1	1	3	1	1	1	3	1	1	0	1	2	1	0	0	1	1	1	1	3	1	1	1	3
362	19	2	1	1	1	3	0	4	1	1	0	2	1	1	1	3	0	0	0	0	1	1	1	3	1	1	1	0	2	1	1	1	3	0	0	0	0	1	1	1	3
364	19	1	1	1	1	1	0	0	0	0	0	0	0	0	0	0	0	0	0	0	0	0	0	0	1	0	0	0	0	0	0	0	0	0	0	0	0	0	0	0	0
365	20	2	1	1	4	5	0	0	1	1	1	3	1	0	0	1	1	0	0	1	1	0	0	1	1	1	1	1	3	1	0	0	1	1	0	0	1	1	0	0	1
366	18	2	4	1	1	1	0	0	1	1	0	2	1	1	0	2	1	0	0	1	0	0	0	0	1	1	1	0	2	1	1	0	2	1	0	0	1	0	0	0	0
369	20	1	2	1	1	3	0	0	0	0	0	0	0	0	0	0	0	0	0	0	0	0	0	0	1	0	0	0	0	0	0	0	0	0	0	0	0	0	0	0	0
381	20	1	1	1	2	3	0	0	0	0	0	0	0	0	0	0	0	0	0	0	0	0	0	0	1	0	0	0	0	0	0	0	0	0	0	0	0	0	0	0	0
382	18	2	1	1	1	1	1	5	1	0	0	1	0	0	0	0	0	0	0	0	0	0	0	0	1	1	0	0	1	0	0	0	0	0	0	0	0	0	0	0	0
384	18	1	1	1	1	1	0	5	1	1	1	3	0	0	0	0	0	0	0	0	0	0	0	0	1	1	1	1	3	0	0	0	0	0	0	0	0	0	0	0	0
386	19	1	1	1	1	1	0	0	0	0	0	0	0	0	0	0	0	0	0	0	0	0	0	0	1	0	0	0	0	0	0	0	0	0	0	0	0	0	0	0	0
389	19	2	2	1	1	5	0	0	1	0	0	1	0	0	0	0	1	0	0	1	1	0	0	1	1	1	0	0	1	0	0	0	0	1	0	0	1	1	0	0	1
393	18	2	1	1	2	3	0	0	0	0	0	0	0	0	0	0	0	0	0	0	0	0	0	0	1	0	0	0	0	0	0	0	0	0	0	0	0	0	0	0	0
396	21	2	1	1	1	5	0	1	1	0	0	1	1	0	0	1	0	0	0	0	0	0	0	0	1	1	0	0	1	1	0	0	1	0	0	0	0	0	0	0	0
403	20	1	1	1	3	1	0	0	1	0	0	1	1	0	0	1	0	0	0	0	1	0	0	1	1	1	0	0	1	1	0	0	1	0	0	0	0	1	0	0	1
405	20	2	1	1	3	5	0	0	0	0	0	0	0	0	0	0	0	0	0	0	0	0	0	0	1	0	0	0	0	0	0	0	0	0	0	0	0	0	0	0	0
408	20	1	1	1	3	5	0	0	0	0	0	0	0	0	0	0	0	0	0	0	0	0	0	0	1	0	0	0	0	0	0	0	0	0	0	0	0	0	0	0	0
413	20	1	1	1	3	5	0	3	1	1	0	2	0	0	0	0	1	1	1	3	1	0	0	1	1	1	1	0	2	0	0	0	0	1	1	1	3	1	0	0	1
416	21	1	1	1	3	5	0	0	1	0	1	2	0	0	0	0	1	1	0	2	1	0	0	1	1	1	0	1	2	0	0	0	0	1	1	0	2	1	0	0	1
419	19	2	1	1	2	3	0	5	0	0	0	0	0	0	0	0	1	0	0	1	0	0	0	0	1	0	0	0	0	0	0	0	0	1	0	0	1	0	0	0	0
421	23	1	1	2	2	3	0	5	0	0	0	0	0	0	0	0	0	0	0	0	1	0	0	1	1	0	0	0	0	0	0	0	0	0	0	0	0	1	0	0	1
433	20	1	1	1	3	5	0	0	0	0	0	0	0	0	0	0	0	0	0	0	0	0	0	0	1	0	0	0	0	0	0	0	0	0	0	0	0	0	0	0	0
434	21	1	1	1	3	5	0	0	1	0	0	1	0	0	0	0	0	0	0	0	0	0	0	0	1	1	0	0	1	0	0	0	0	0	0	0	0	0	0	0	0
435	20	2	1	1	3	5	0	0	1	0	0	1	0	0	0	0	0	0	0	0	0	0	0	0	1	1	0	0	1	0	0	0	0	0	0	0	0	0	0	0	0
437	21	1	2	1	1	5	0	0	0	0	0	0	0	0	0	0	0	0	0	0	0	0	0	0	1	0	0	0	0	0	0	0	0	0	0	0	0	0	0	0	0
439	20	1	1	1	3	5	0	0	1	0	0	1	1	0	0	1	0	0	0	0	1	0	0	1	1	1	0	0	1	1	0	0	1	0	0	0	0	1	0	0	1
443	21	2	1	1	4	3	0	0	0	0	0	0	0	0	0	0	0	0	0	0	0	0	0	0	1	0	0	0	0	0	0	0	0	0	0	0	0	0	0	0	0
446	18	1	1	1	3	1	0	0	1	0	0	1	0	0	0	0	0	0	0	0	0	0	0	0	1	1	0	0	1	0	0	0	0	0	0	0	0	0	0	0	0
449	18	1	1	1	3	1	0	0	1	1	0	2	0	0	0	0	1	0	0	1	1	0	0	1	1	1	1	0	2	0	0	0	0	1	0	0	1	1	0	0	1
459	19	1	1	1	3	1	0	0	0	0	0	0	1	0	0	1	1	0	0	1	1	0	0	1	1	0	0	0	0	1	0	0	1	1	0	0	1	1	0	0	1
461	19	1	1	1	3	1	0	0	0	0	0	0	0	0	0	0	1	0	0	1	1	0	0	1	1	0	0	0	0	0	0	0	0	1	0	0	1	1	0	0	1
467	18	1	1	1	3	1	0	0	1	0	0	1	1	0	0	1	0	0	0	0	1	0	0	1	1	1	0	0	1	1	0	0	1	0	0	0	0	1	0	0	1

## Sheet: Intervention
ID	Age	Sex	Religion	Course	Stream	Semester	Prev_disease	Family_history	Pre_A1	Pre_A2	Pre_A3	PreA_EHL	Pre_B1	Pre_B2	Pre_B3	PreB_EHL	Pre_C1	Pre_C2	Pre_C3	PreC_EHL	Pre_D1	Pre_D2	Pre_D3	PreD_EHL	INTERVENTION	Post_A1	Post_A2	Post_A3	PostA_EHL	Post_B1	Post_B2	Post_B3	PostB_EHL	Post_C1	Post_C2	Post_C3	PostC_EHL	Post_D1	Post_D2	Post_D3	Post D_EHL
2	22	2	1	1	4	3	0	0	1	0	0	1	0	0	0	0	1	0	0	1	0	0	0	0	2	1	0	0	1	0	0	0	0	1	0	0	1	0	0	0	0
5	21	2	3	1	3	5	0	0	1	0	0	1	0	0	0	0	0	0	0	0	1	0	0	1	2	1	0	0	1	0	0	0	0	0	0	0	0	1	0	0	1
6	20	1	1	1	3	5	0	1	1	1	1	3	1	0	0	1	0	0	0	0	0	0	0	0	2	1	1	1	3	1	0	0	1	0	0	0	0	0	0	0	0
7	21	2	1	1	3	7	0	0	1	0	1	2	0	0	0	0	0	0	0	0	0	0	0	0	2	1	0	1	2	0	0	0	0	0	0	0	0	0	0	0	0
8	18	1	1	1	3	1	0	0	1	0	0	1	0	0	0	0	0	0	0	0	1	1	0	2	2	1	0	0	1	0	0	0	0	0	0	0	0	1	1	0	2
9	21	2	1	1	3	7	0	1	1	0	0	1	0	0	0	0	1	0	0	1	1	0	0	1	2	1	0	0	1	0	0	0	0	1	0	0	1	1	0	0	1
10	18	1	1	1	3	1	0	0	0	0	0	0	0	0	0	0	0	0	0	0	0	0	0	0	2	0	0	0	0	0	0	0	0	0	0	0	0	0	0	0	0
11	20	1	1	1	3	5	0	0	1	0	0	1	0	0	0	0	1	0	1	2	0	0	0	0	2	1	0	0	1	0	0	0	0	1	0	1	2	0	0	0	0
13	19	2	1	1	2	5	0	5	1	0	0	1	0	0	0	0	0	0	0	0	0	0	0	0	2	1	0	0	1	0	0	0	0	0	0	0	0	0	0	0	0
14	19	2	1	1	4	3	0	0	0	0	0	0	0	0	0	0	0	0	0	0	0	0	0	0	2	0	0	0	0	0	0	0	0	0	0	0	0	0	0	0	0
16	20	2	5	1	2	5	0	0	1	0	0	1	1	0	1	2	1	0	0	1	1	0	1	2	2	1	0	0	1	1	0	1	2	1	0	0	1	1	0	1	2
17	21	2	1	2	1	5	0	0	0	0	0	0	0	0	0	0	1	0	0	1	1	0	0	1	2	0	0	0	0	0	0	0	0	1	0	0	1	1	0	0	1
156	19	1	4	1	1	3	0	5	0	0	0	0	0	0	0	0	0	0	0	0	0	0	0	0	2	1	0	0	1	1	0	0	1	1	0	0	1	1	0	0	1
165	20	1	1	1	2	3	0	5	0	0	0	0	0	0	0	0	0	0	0	0	0	0	0	0	2	0	0	0	0	0	0	0	0	0	0	0	0	0	0	0	0
166	20	1	1	1	4	5	0	0	1	0	0	1	0	0	0	0	0	0	0	0	0	0	0	0	2	1	0	0	1	0	0	0	0	0	0	0	0	0	0	0	0
167	23	2	3	2	1	3	0	1	1	0	1	2	1	0	0	1	1	0	0	1	1	0	1	2	2	1	0	1	2	1	0	0	1	1	0	0	1	1	0	1	2
168	23	2	1	2	1	3	0	0	1	1	1	3	1	0	0	1	0	0	0	0	0	0	0	0	2	1	1	1	3	1	0	0	1	0	0	0	0	0	0	0	0
169	22	2	1	2	1	3	0	1	1	0	0	1	0	0	0	0	0	0	0	0	0	0	0	0	2	1	0	0	1	0	0	0	0	0	0	0	0	0	0	0	0
170	20	2	1	1	1	5	0	0	0	0	0	0	0	0	0	0	0	0	0	0	0	0	0	0	2	1	0	0	1	1	0	0	1	1	0	0	1	1	0	0	1
171	20	2	1	1	3	5	0	0	1	1	1	3	1	1	1	3	0	0	0	0	0	0	0	0	2	1	1	1	3	1	1	1	3	0	0	0	0	0	0	0	0
172	18	2	1	1	1	3	0	1	1	1	1	3	0	0	0	0	0	0	0	0	1	0	1	2	2	1	1	1	3	1	0	0	1	1	0	0	1	1	0	1	2
173	19	1	1	1	3	3	0	1	1	0	0	1	1	0	0	1	0	0	0	0	1	0	0	1	2	1	0	0	1	1	0	0	1	1	0	0	1	1	0	0	1
174	26	1	1	2	4	3	0	5	1	0	0	1	1	0	0	1	1	0	1	2	0	0	0	0	2	1	0	0	1	1	0	0	1	1	0	1	2	0	0	0	0
175	25	1	2	2	1	3	0	3	0	0	0	0	0	0	0	0	1	0	0	1	0	0	0	0	2	0	0	0	0	0	0	0	0	1	0	0	1	0	0	0	0
179	19	2	1	1	2	5	0	0	0	0	0	0	0	0	0	0	0	0	0	0	0	0	0	0	2	1	0	0	1	1	0	0	1	1	0	0	1	1	0	0	1
181	19	2	1	1	4	3	0	0	0	0	0	0	1	1	0	2	0	0	0	0	0	0	0	0	2	0	0	0	0	1	1	0	2	0	0	0	0	0	0	0	0
182	21	1	1	1	3	5	0	0	1	1	1	3	0	0	0	0	0	0	0	0	1	0	0	1	2	1	1	1	3	1	0	0	1	1	0	0	1	1	0	0	1
183	18	1	1	1	3	1	0	5	0	0	0	0	0	0	0	0	0	0	0	0	0	0	0	0	2	0	0	0	0	0	0	0	0	0	0	0	0	0	0	0	0
184	21	2	1	1	3	5	0	5	1	1	1	3	1	0	0	1	0	0	0	0	0	0	0	0	2	1	1	1	3	1	0	0	1	0	0	0	0	0	0	0	0
185	20	2	3	1	3	5	1	1	1	1	0	2	1	0	0	1	0	0	0	0	0	0	0	0	2	1	1	0	2	1	0	0	1	0	0	0	0	0	0	0	0
186	21	2	1	1	3	7	0	0	1	0	0	1	1	0	0	1	1	0	0	1	0	0	0	0	2	1	0	0	1	1	0	0	1	1	0	0	1	1	0	0	1
190	20	2	1	2	1	1	0	0	1	0	0	1	1	0	0	1	1	0	0	1	1	0	0	1	2	1	0	0	1	1	0	0	1	1	0	0	1	1	0	0	1
192	20	2	1	1	3	7	0	0	1	0	0	1	1	0	0	1	1	0	0	1	1	0	0	1	2	1	0	0	1	1	0	0	1	1	0	0	1	1	0	0	1
193	19	1	1	1	1	3	0	0	0	0	0	0	0	0	0	0	0	0	0	0	0	0	0	0	2	0	0	0	0	0	0	0	0	0	0	0	0	0	0	0	0
194	19	1	1	1	4	3	1	4	1	1	0	2	1	1	0	2	0	0	0	0	1	1	1	3	2	1	1	0	2	1	1	0	2	0	0	0	0	1	1	1	3
195	19	2	1	1	1	3	0	5	0	0	0	0	0	0	0	0	0	0	0	0	0	0	0	0	2	0	0	0	0	0	0	0	0	0	0	0	0	0	0	0	0
196	21	1	1	1	3	3	0	5	1	0	1	2	1	0	0	1	0	0	0	0	0	0	0	0	2	1	0	1	2	1	0	0	1	1	0	0	1	1	0	0	1
197	19	1	1	1	2	3	0	0	0	0	0	0	0	0	0	0	0	0	0	0	1	0	0	1	2	1	0	0	1	1	0	0	1	1	0	0	1	1	0	0	1
198	21	1	1	1	3	7	0	0	1	0	0	1	1	0	0	1	0	0	0	0	0	0	0	0	2	1	0	0	1	1	0	0	1	0	0	0	0	0	0	0	0
199	20	2	1	1	3	5	0	0	0	0	0	0	0	0	0	0	0	0	0	0	0	0	0	0	2	0	0	0	0	0	0	0	0	0	0	0	0	0	0	0	0
200	20	2	1	1	3	3	1	4	1	1	1	3	1	1	0	2	1	0	0	1	1	1	1	3	2	1	1	1	3	1	1	0	2	1	0	0	1	1	1	1	3
201	20	1	1	1	4	3	0	0	1	0	0	1	1	0	0	1	0	0	0	0	1	0	0	1	2	1	0	0	1	1	0	0	1	0	0	0	0	1	0	0	1
203	18	2	2	1	4	1	1	5	1	0	0	1	0	0	0	0	0	0	0	0	0	0	0	0	2	1	0	0	1	0	0	0	0	0	0	0	0	0	0	0	0
204	19	1	1	1	4	1	0	0	0	0	0	0	0	0	0	0	0	0	0	0	0	0	0	0	2	0	0	0	0	0	0	0	0	0	0	0	0	0	0	0	0
205	19	1	1	2	2	1	0	0	1	1	1	3	1	0	0	1	0	0	0	0	0	0	0	0	2	1	1	1	3	1	0	0	1	1	0	0	1	1	0	0	1
206	20	2	1	1	4	5	0	0	1	0	0	1	1	0	0	1	1	0	0	1	1	0	0	1	2	1	0	0	1	1	0	0	1	1	0	0	1	1	0	0	1
208	18	2	1	1	4	1	0	0	0	0	0	0	0	0	0	0	0	0	0	0	0	0	0	0	2	0	0	0	0	0	0	0	0	0	0	0	0	0	0	0	0
211	23	1	1	2	2	3	1	0	1	0	0	1	0	0	0	0	1	0	0	1	1	0	0	1	2	1	0	0	1	0	0	0	0	1	0	0	1	1	0	0	1
213	23	2	1	2	2	3	0	5	1	1	1	3	0	0	0	0	0	0	0	0	0	0	0	0	2	1	1	1	3	0	0	0	0	0	0	0	0	0	0	0	0
214	18	1	1	1	3	1	0	0	1	1	1	3	1	0	0	1	0	0	0	0	1	0	0	1	2	1	1	1	3	1	0	0	1	0	0	0	0	1	0	0	1
216	21	2	1	1	4	7	0	0	1	1	0	2	1	1	0	2	1	1	0	2	1	1	0	2	2	1	1	0	2	1	1	0	2	1	1	0	2	1	1	0	2
218	18	1	1	1	4	1	0	0	1	0	0	1	1	0	0	1	0	0	0	0	1	1	1	3	2	1	0	0	1	1	0	0	1	0	0	0	0	1	1	1	3
219	21	1	1	2	2	1	0	0	1	0	0	1	1	0	0	1	1	0	0	1	0	0	0	0	2	1	0	0	1	1	0	0	1	1	0	0	1	0	0	0	0
220	18	2	1	1	4	1	0	0	1	1	0	2	0	0	0	0	1	0	0	1	1	1	0	2	2	1	1	0	2	0	0	0	0	1	0	0	1	1	1	0	2
221	18	2	5	1	1	1	0	5	1	0	0	1	0	0	0	0	0	0	0	0	0	0	0	0	2	1	0	0	1	0	0	0	0	0	0	0	0	0	0	0	0
224	18	2	1	1	4	1	0	0	1	1	0	2	0	0	0	0	0	0	0	0	1	1	0	2	2	1	1	0	2	0	0	0	0	0	0	0	0	1	1	0	2
225	18	1	1	1	3	1	0	0	0	0	0	0	0	0	0	0	0	0	0	0	0	0	0	0	2	0	0	0	0	0	0	0	0	0	0	0	0	0	0	0	0
226	18	2	1	1	4	1	0	0	1	0	0	1	0	0	0	0	0	0	0	0	1	0	0	1	2	1	0	0	1	0	0	0	0	0	0	0	0	1	0	0	1
228	18	2	1	1	4	1	0	5	1	1	0	2	0	0	0	0	1	0	0	1	1	0	0	1	2	1	1	0	2	0	0	0	0	1	0	0	1	1	0	0	1
230	18	1	1	1	4	1	0	0	0	0	0	0	0	0	0	0	0	0	0	0	1	0	0	1	2	0	0	0	0	0	0	0	0	0	0	0	0	1	0	0	1
231	20	1	4	1	4	7	0	5	1	0	0	1	1	0	0	1	1	0	0	1	1	0	0	1	2	1	0	0	1	1	0	0	1	1	0	0	1	1	0	0	1
232	24	1	2	2	2	3	0	3	1	1	0	2	1	0	0	1	1	0	0	1	0	0	0	0	2	1	1	0	2	1	0	0	1	1	0	0	1	0	0	0	0
233	18	1	1	1	4	1	0	0	1	1	0	2	0	0	0	0	1	0	0	1	0	0	0	0	2	1	1	0	2	0	0	0	0	1	0	0	1	0	0	0	0
237	19	1	1	1	3	3	0	5	0	0	0	0	0	0	0	0	0	0	0	0	0	0	0	0	2	0	0	0	0	0	0	0	0	0	0	0	0	0	0	0	0
238	21	2	3	1	4	7	0	0	1	1	1	3	1	1	1	3	1	1	1	3	1	1	1	3	2	1	1	1	3	1	1	1	3	1	1	1	3	1	1	1	3
239	19	1	1	1	3	3	0	0	0	0	0	0	0	0	0	0	0	0	0	0	0	0	0	0	2	0	0	0	0	0	0	0	0	0	0	0	0	0	0	0	0
240	19	1	1	1	3	1	0	0	1	0	0	1	0	0	0	0	0	0	0	0	0	0	0	0	2	1	0	0	1	1	0	0	1	1	0	0	1	1	0	0	1
241	21	1	1	1	3	7	0	1	1	0	0	1	0	0	0	0	0	0	0	0	0	0	0	0	2	1	0	0	1	0	0	0	0	0	0	0	0	0	0	0	0
242	25	1	1	2	2	3	0	0	1	1	0	2	0	0	0	0	0	0	0	0	0	0	0	0	2	1	1	0	2	0	0	0	0	0	0	0	0	0	0	0	0
243	23	2	1	2	2	3	0	0	1	0	0	1	0	0	0	0	1	0	0	1	1	0	0	1	2	1	0	0	1	1	0	0	1	1	0	0	1	1	0	0	1
244	20	2	1	1	2	5	0	5	1	1	1	3	1	0	0	1	0	0	0	0	0	0	0	0	2	1	1	1	3	1	0	0	1	1	0	0	1	1	0	0	1
245	22	1	1	2	2	3	0	5	1	0	0	1	0	0	0	0	0	0	0	0	0	0	0	0	2	1	0	0	1	0	0	0	0	0	0	0	0	0	0	0	0
246	21	1	3	1	4	3	0	0	1	1	0	2	0	0	0	0	0	0	0	0	0	0	0	0	2	1	1	0	2	1	0	0	1	1	0	0	1	1	0	0	1
247	26	1	1	2	2	3	0	0	1	0	1	2	0	0	0	0	0	0	0	0	1	1	1	3	2	1	0	1	2	0	0	0	0	0	0	0	0	1	1	1	3
249	19	1	1	1	4	3	0	0	0	0	0	0	1	0	0	1	0	0	0	0	0	0	0	0	2	0	0	0	0	1	0	0	1	0	0	0	0	0	0	0	0
252	19	2	1	1	4	3	0	1	1	1	0	2	1	0	0	1	1	0	0	1	1	0	0	1	2	1	1	0	2	1	0	0	1	1	0	0	1	1	0	0	1
253	18	2	1	1	4	3	3	0	1	1	0	2	1	0	0	1	0	0	0	0	0	0	0	0	2	1	1	0	2	1	0	0	1	1	0	0	1	1	0	0	1
254	20	1	1	1	4	3	0	0	0	0	0	0	0	0	0	0	0	0	0	0	0	0	0	0	2	0	0	0	0	0	0	0	0	0	0	0	0	0	0	0	0
255	19	1	2	1	4	1	0	0	1	0	0	1	0	0	0	0	0	0	0	0	1	0	0	1	2	1	0	0	1	0	0	0	0	0	0	0	0	1	0	0	1
257	19	1	1	1	3	1	0	0	1	0	0	1	0	0	0	0	0	0	0	0	0	0	0	0	2	1	0	0	1	0	0	0	0	0	0	0	0	0	0	0	0
259	19	2	1	1	3	3	0	0	0	0	0	0	0	0	0	0	0	0	0	0	0	0	0	0	2	0	0	0	0	0	0	0	0	0	0	0	0	0	0	0	0
260	19	1	1	1	2	5	0	1	1	1	1	3	0	0	0	0	0	0	0	0	0	0	0	0	2	1	1	1	3	0	0	0	0	0	0	0	0	0	0	0	0
261	18	2	1	1	4	1	0	5	1	0	0	1	0	0	0	0	0	0	0	0	0	0	0	0	2	1	0	0	1	0	0	0	0	0	0	0	0	0	0	0	0
264	18	1	1	1	4	1	0	0	0	0	0	0	0	0	0	0	0	0	0	0	0	0	0	0	2	0	0	0	0	0	0	0	0	0	0	0	0	0	0	0	0
265	23	1	1	2	2	3	0	0	0	0	0	0	0	0	0	0	0	0	0	0	0	0	0	0	2	0	0	0	0	0	0	0	0	0	0	0	0	0	0	0	0
268	19	2	1	1	1	1	0	5	0	0	0	0	0	0	0	0	0	0	0	0	0	0	0	0	2	0	0	0	0	0	0	0	0	0	0	0	0	0	0	0	0
271	19	2	1	2	4	1	0	5	1	0	0	1	1	0	0	1	1	0	0	1	0	0	0	0	2	1	0	0	1	1	0	0	1	1	0	0	1	0	0	0	0
272	19	2	1	1	4	3	0	0	0	0	0	0	0	0	0	0	0	0	0	0	0	0	0	0	2	0	0	0	0	0	0	0	0	0	0	0	0	0	0	0	0
279	18	2	1	1	4	1	0	5	0	0	0	0	0	0	0	0	1	0	0	1	0	0	0	0	2	0	0	0	0	0	0	0	0	1	0	0	1	0	0	0	0
281	23	2	1	2	3	3	0	1	1	0	0	1	0	0	0	0	0	0	0	0	0	0	0	0	2	1	0	0	1	0	0	0	0	0	0	0	0	0	0	0	0
282	22	2	1	1	1	5	0	0	0	0	0	0	0	0	0	0	0	0	0	0	0	0	0	0	2	1	0	0	1	1	0	0	1	1	0	0	1	1	0	0	1
283	20	2	1	1	4	1	0	5	1	1	0	2	0	0	0	0	1	0	0	1	1	0	0	1	2	1	1	0	2	0	0	0	0	1	0	0	1	1	0	0	1
285	20	1	1	1	3	3	0	0	1	0	0	1	0	0	0	0	0	0	0	0	0	0	0	0	2	1	0	0	1	0	0	0	0	0	0	0	0	0	0	0	0
286	20	2	1	1	4	3	0	5	1	0	0	1	0	0	0	0	0	0	0	0	0	0	0	0	2	1	0	0	1	0	0	0	0	0	0	0	0	0	0	0	0
287	25	2	2	2	1	3	0	3	0	0	0	0	0	0	0	0	1	0	0	1	0	0	0	0	2	0	0	0	0	0	0	0	0	1	0	0	1	0	0	0	0
289	20	2	1	1	4	5	0	0	1	0	0	1	1	0	0	1	1	0	0	1	1	0	0	1	2	1	0	0	1	1	0	0	1	1	0	0	1	1	0	0	1
290	22	1	1	1	2	3	1	1	1	1	0	2	0	0	0	0	0	0	0	0	0	0	0	0	2	1	1	0	2	1	0	0	1	1	0	0	1	1	0	0	1
292	21	1	1	2	2	3	1	0	0	0	0	0	0	0	0	0	0	0	0	0	0	0	0	0	2	0	0	0	0	0	0	0	0	0	0	0	0	0	0	0	0
293	21	2	1	1	4	7	0	0	1	0	0	1	1	0	0	1	0	0	0	0	1	0	0	1	2	1	0	0	1	1	0	0	1	1	0	0	1	1	0	0	1
294	26	1	1	2	2	3	0	5	1	0	0	1	1	0	0	1	1	0	0	1	0	0	0	0	2	1	0	0	1	1	0	0	1	1	0	0	1	0	0	0	0
295	25	1	1	2	2	3	0	5	1	0	0	1	0	0	0	0	1	0	0	1	0	0	0	0	2	1	0	0	1	0	0	0	0	1	0	0	1	0	0	0	0
296	21	1	3	1	3	3	0	5	1	0	0	1	0	0	0	0	0	0	0	0	1	0	0	1	2	1	0	0	1	1	0	0	1	1	0	0	1	1	0	0	1
300	20	1	1	1	3	3	0	0	1	0	0	1	0	0	0	0	0	0	0	0	0	0	0	0	2	1	0	0	1	1	0	0	1	1	0	0	1	1	0	0	1
301	23	1	1	1	2	5	0	5	0	0	0	0	0	0	0	0	0	0	0	0	0	0	0	0	2	0	0	0	0	0	0	0	0	0	0	0	0	0	0	0	0
303	22	2	1	1	2	5	0	0	1	0	0	1	0	0	0	0	0	0	0	0	1	1	0	2	2	1	0	0	1	1	0	0	1	1	0	0	1	1	1	0	2
305	21	1	5	1	2	5	0	0	0	0	0	0	0	0	0	0	0	0	0	0	0	0	0	0	2	0	0	0	0	0	0	0	0	0	0	0	0	0	0	0	0
306	19	1	1	1	4	1	0	5	1	0	0	1	0	0	0	0	0	0	0	0	0	0	0	0	2	1	0	0	1	0	0	0	0	0	0	0	0	0	0	0	0
307	19	2	1	1	4	3	0	4	1	1	0	2	0	1	0	1	1	1	1	3	1	1	1	3	2	1	1	0	2	0	1	0	1	1	1	1	3	1	1	1	3
308	18	1	1	1	1	1	0	0	1	1	0	2	0	0	0	0	0	0	0	0	1	1	0	2	2	1	1	0	2	0	0	0	0	0	0	0	0	1	1	0	2
310	19	1	1	1	3	3	0	0	1	1	1	3	1	0	0	1	0	0	0	0	1	1	0	2	2	1	1	1	3	1	0	0	1	0	0	0	0	1	1	0	2
311	20	1	1	1	2	3	0	5	1	1	1	3	1	0	0	1	1	0	0	1	1	1	1	3	2	1	1	1	3	1	0	0	1	1	0	0	1	1	1	1	3
312	20	2	1	1	4	1	0	5	1	0	0	1	0	0	0	0	0	0	0	0	0	0	0	0	2	1	0	0	1	1	0	0	1	1	0	0	1	1	0	0	1
313	21	2	1	1	4	7	0	0	1	1	0	2	0	0	0	0	0	0	0	0	0	0	0	0	2	1	1	0	2	0	0	0	0	0	0	0	0	0	0	0	0
315	18	2	1	1	4	1	0	0	1	1	0	2	1	0	0	1	1	0	0	1	1	1	0	2	2	1	1	0	2	1	0	0	1	1	0	0	1	1	1	0	2
316	21	2	1	1	4	7	0	0	1	1	1	3	1	1	1	3	1	1	0	2	1	1	1	3	2	1	1	1	3	1	1	1	3	1	1	0	2	1	1	1	3
318	21	2	1	1	4	7	0	0	1	1	0	2	1	1	0	2	1	0	0	1	0	0	0	0	2	1	1	0	2	1	1	0	2	1	0	0	1	1	0	0	1
319	21	1	1	1	4	7	0	0	1	0	1	2	1	1	0	2	0	0	0	0	0	0	0	0	2	1	0	1	2	1	1	0	2	0	0	0	0	0	0	0	0
323	21	1	1	1	4	7	0	0	1	1	0	2	0	0	0	0	0	0	0	0	1	1	1	3	2	1	1	0	2	1	0	0	1	1	0	0	1	1	1	1	3
324	18	2	1	1	4	1	0	5	1	1	0	2	0	0	0	0	0	0	0	0	0	0	0	0	2	1	1	0	2	0	0	0	0	0	0	0	0	0	0	0	0
325	18	2	1	1	4	1	0	5	1	1	0	2	0	0	0	0	0	0	0	0	0	0	0	0	2	1	1	0	2	0	0	0	0	0	0	0	0	0	0	0	0
330	18	2	1	1	4	1	1	0	1	1	0	2	0	0	0	0	1	0	0	1	1	1	0	2	2	1	1	0	2	0	0	0	0	1	0	0	1	1	1	0	2
332	19	1	1	1	4	1	0	0	1	1	0	2	0	0	0	0	0	0	0	0	0	0	0	0	2	1	1	0	2	0	0	0	0	0	0	0	0	0	0	0	0
333	19	1	4	1	1	3	1	4	0	0	0	0	1	0	0	1	0	0	0	0	1	1	0	2	2	0	0	0	0	1	0	0	1	0	0	0	0	1	1	0	2
334	19	2	1	1	3	3	0	4	1	1	1	3	1	0	0	1	1	0	0	1	1	1	1	3	2	1	1	1	3	1	0	0	1	1	0	0	1	1	1	1	3
335	19	2	1	1	4	3	0	5	1	1	1	3	1	0	0	1	0	0	0	0	0	0	0	0	2	1	1	1	3	1	0	0	1	0	0	0	0	0	0	0	0
337	21	2	1	1	3	5	0	0	1	0	0	1	0	0	0	0	1	0	0	1	1	0	0	1	2	1	0	0	1	1	0	0	1	1	0	0	1	1	0	0	1
339	19	2	1	1	4	1	0	0	1	1	0	2	0	0	0	0	0	0	0	0	1	1	0	2	2	1	1	0	2	0	0	0	0	0	0	0	0	1	1	0	2
347	21	1	4	1	2	7	0	0	1	0	0	1	0	0	0	0	0	0	0	0	1	0	0	1	2	1	0	0	1	1	0	0	1	1	0	0	1	1	0	0	1
349	21	2	1	2	1	3	0	1	1	0	0	1	0	0	0	0	0	0	0	0	0	0	0	0	2	1	0	0	1	0	0	0	0	0	0	0	0	0	0	0	0
352	18	2	1	1	4	1	1	0	1	0	0	1	0	0	0	0	0	0	0	0	0	0	0	0	2	1	0	0	1	0	0	0	0	0	0	0	0	0	0	0	0
353	23	1	1	1	4	7	0	0	1	1	0	2	1	1	0	2	1	0	1	2	1	0	0	1	2	1	1	0	2	1	1	0	2	1	0	1	2	1	0	0	1
354	19	1	1	1	3	3	0	0	1	1	1	3	1	0	0	1	0	0	0	0	0	0	0	0	2	1	1	1	3	1	0	0	1	0	0	0	0	0	0	0	0
355	20	2	1	1	4	3	0	0	1	1	1	3	0	0	0	0	0	0	0	0	1	0	0	1	2	1	1	1	3	1	0	0	1	1	0	0	1	1	0	0	1
356	21	1	1	1	2	5	0	0	0	0	0	0	0	0	0	0	0	0	0	0	0	0	0	0	2	0	0	0	0	0	0	0	0	0	0	0	0	0	0	0	0
358	21	1	1	1	1	7	0	0	0	0	0	0	1	0	0	1	0	0	0	0	0	0	0	0	2	0	0	0	0	1	0	0	1	0	0	0	0	0	0	0	0
359	19	2	1	1	3	3	0	0	0	0	0	0	0	0	0	0	0	0	0	0	0	0	0	0	2	1	0	0	1	1	0	0	1	1	0	0	1	1	0	0	1
363	19	2	1	1	2	3	0	1	1	1	0	2	1	0	0	1	1	0	0	1	1	0	0	1	2	1	1	0	2	1	0	0	1	1	0	0	1	1	0	0	1
370	19	2	1	1	2	3	0	0	0	0	0	0	1	1	0	2	0	0	0	0	0	0	0	0	2	1	0	0	1	1	1	0	2	1	0	0	1	1	0	0	1
371	20	2	3	1	1	5	1	1	1	1	0	2	1	0	0	1	0	0	0	0	0	0	0	0	2	1	1	0	2	1	0	0	1	0	0	0	0	0	0	0	0
372	20	1	1	1	4	3	0	5	1	1	1	3	1	0	0	1	1	0	0	1	1	1	1	3	2	1	1	1	3	1	0	0	1	1	0	0	1	1	1	1	3
373	19	1	1	1	1	3	1	4	1	1	0	2	1	1	0	2	0	0	0	0	1	1	1	3	2	1	1	0	2	1	1	0	2	1	0	0	1	1	1	1	3
374	18	2	1	1	3	1	0	5	0	0	0	0	0	0	0	0	0	0	0	0	0	0	0	0	2	0	0	0	0	0	0	0	0	0	0	0	0	0	0	0	0
375	19	2	1	1	4	1	0	0	0	0	0	0	0	0	0	0	1	1	0	2	0	0	0	0	2	1	0	0	1	1	0	0	1	1	1	0	2	1	0	0	1
376	22	2	1	1	1	1	2	0	0	0	0	0	1	1	0	2	1	0	0	1	1	0	0	1	2	0	0	0	0	1	1	0	2	1	0	0	1	1	0	0	1
377	20	2	1	1	3	3	0	4	1	1	0	2	0	1	0	1	0	0	0	0	1	1	1	3	2	1	1	0	2	0	1	0	1	0	0	0	0	1	1	1	3
378	20	2	1	1	1	3	1	4	1	1	1	3	1	1	0	2	1	0	0	1	1	1	1	3	2	1	1	1	3	1	1	0	2	1	0	0	1	1	1	1	3
379	18	1	1	1	4	1	0	1	1	1	0	2	0	0	0	0	0	0	0	0	1	1	0	2	2	1	1	0	2	0	0	0	0	0	0	0	0	1	1	0	2
383	19	1	1	1	1	3	0	1	1	0	0	1	0	0	0	0	0	0	0	0	1	0	0	1	2	1	0	0	1	1	0	0	1	1	0	0	1	1	0	0	1
385	19	1	1	1	1	3	0	0	0	0	0	0	0	0	0	0	0	0	0	0	0	0	0	0	2	1	0	0	1	1	0	0	1	1	0	0	1	1	0	0	1
388	21	2	1	1	4	7	0	4	1	1	0	2	1	1	0	2	1	0	0	1	1	0	0	1	2	1	1	0	2	1	1	0	2	1	0	0	1	1	0	0	1
390	22	2	1	1	4	3	0	5	1	1	0	2	0	0	0	0	1	1	0	2	0	0	0	0	2	1	1	0	2	1	0	0	1	1	1	0	2	1	0	0	1
391	18	1	1	1	3	1	0	0	1	1	0	2	0	0	0	0	0	0	0	0	0	0	0	0	2	1	1	0	2	0	0	0	0	0	0	0	0	0	0	0	0
392	18	1	1	1	3	1	0	0	0	0	0	0	0	0	0	0	0	0	0	0	0	0	0	0	2	0	0	0	0	0	0	0	0	0	0	0	0	0	0	0	0
395	18	2	1	1	4	1	0	0	0	0	0	0	0	0	0	0	1	0	0	1	1	1	1	3	2	0	0	0	0	0	0	0	0	1	0	0	1	1	1	1	3
398	20	2	1	1	3	5	0	0	1	0	0	1	0	0	0	0	0	0	0	0	1	0	0	1	2	1	0	0	1	0	0	0	0	0	0	0	0	1	0	0	1
399	19	1	1	1	3	5	0	0	0	0	0	0	0	0	0	0	0	0	0	0	0	0	0	0	2	0	0	0	0	0	0	0	0	0	0	0	0	0	0	0	0
400	20	1	1	1	3	5	0	0	1	1	0	2	0	0	0	0	0	0	0	0	0	0	0	0	2	1	1	0	2	0	0	0	0	0	0	0	0	0	0	0	0
401	20	1	1	1	3	5	0	1	1	1	1	3	0	0	0	0	0	0	0	0	0	0	0	0	2	1	1	1	3	0	0	0	0	0	0	0	0	0	0	0	0
402	18	2	1	1	3	1	0	0	0	0	0	0	0	0	0	0	0	0	0	0	0	0	0	0	2	0	0	0	0	0	0	0	0	0	0	0	0	0	0	0	0
404	18	1	1	1	3	1	0	0	0	0	0	0	0	0	0	0	0	0	0	0	0	0	0	0	2	0	0	0	0	0	0	0	0	0	0	0	0	0	0	0	0
406	20	2	1	1	3	5	0	1	1	1	1	3	0	0	0	0	0	0	0	0	0	0	0	0	2	1	1	1	3	0	0	0	0	0	0	0	0	0	0	0	0
409	20	1	1	1	3	5	0	0	1	0	0	1	0	0	0	0	0	0	0	0	0	0	0	0	2	1	0	0	1	0	0	0	0	0	0	0	0	0	0	0	0
410	20	1	1	1	2	3	0	0	1	0	0	1	1	0	0	1	1	0	0	1	1	0	0	1	2	1	0	0	1	1	0	0	1	1	0	0	1	1	0	0	1
411	19	2	1	1	2	3	1	0	1	0	0	1	0	0	0	0	0	0	0	0	0	0	0	0	2	1	0	0	1	0	0	0	0	0	0	0	0	0	0	0	0
412	20	2	5	1	2	3	0	0	0	0	0	0	0	0	0	0	0	0	0	0	0	0	0	0	2	0	0	0	0	0	0	0	0	0	0	0	0	0	0	0	0
415	19	2	1	1	2	3	0	0	0	0	0	0	0	0	0	0	0	0	0	0	0	0	0	0	2	0	0	0	0	0	0	0	0	0	0	0	0	0	0	0	0
417	20	2	1	1	4	3	0	4	1	0	0	1	1	0	0	1	0	0	0	0	1	0	0	1	2	1	0	0	1	1	0	0	1	0	0	0	0	1	0	0	1
418	20	2	1	1	3	5	0	5	1	0	0	1	0	0	0	0	0	0	0	0	1	0	0	1	2	1	0	0	1	0	0	0	0	0	0	0	0	1	0	0	1
422	19	2	1	1	4	3	0	0	1	0	0	1	1	0	0	1	0	0	0	0	1	1	0	2	2	1	0	0	1	1	0	0	1	0	0	0	0	1	1	0	2
423	21	1	1	1	3	5	0	0	1	1	0	2	0	0	0	0	0	0	0	0	0	0	0	0	2	1	1	0	2	0	0	0	0	0	0	0	0	0	0	0	0
425	20	2	1	1	3	5	4	4	1	0	0	1	1	0	0	1	1	0	0	1	1	0	0	1	2	1	0	0	1	1	0	0	1	1	0	0	1	1	0	0	1
426	20	1	1	1	3	5	0	0	1	1	0	2	0	0	0	0	0	0	0	0	1	1	0	2	2	1	1	0	2	0	0	0	0	0	0	0	0	1	1	0	2
427	19	1	1	1	3	5	0	5	1	1	0	2	0	0	0	0	0	0	0	0	0	0	0	0	2	1	1	0	2	0	0	0	0	0	0	0	0	0	0	0	0
429	20	1	1	1	2	3	0	0	0	0	0	0	0	0	0	0	0	0	0	0	1	0	0	1	2	0	0	0	0	0	0	0	0	0	0	0	0	1	0	0	1
432	21	2	1	1	4	3	0	5	1	1	0	2	0	0	0	0	0	0	0	0	1	1	1	3	2	1	1	0	2	0	0	0	0	0	0	0	0	1	1	1	3
436	19	1	1	1	3	5	0	0	0	0	0	0	0	0	0	0	0	0	0	0	0	0	0	0	2	0	0	0	0	0	0	0	0	0	0	0	0	0	0	0	0
438	21	1	1	1	1	5	0	0	1	1	0	2	0	0	0	0	0	0	0	0	0	0	0	0	2	1	1	0	2	0	0	0	0	0	0	0	0	0	0	0	0
440	20	2	1	1	3	5	0	5	1	0	0	1	1	0	0	1	0	0	0	0	1	0	0	1	2	1	0	0	1	1	0	0	1	0	0	0	0	1	0	0	1
441	20	1	1	1	3	5	0	0	1	0	0	1	0	0	0	0	0	0	0	0	0	0	0	0	2	1	0	0	1	0	0	0	0	0	0	0	0	0	0	0	0
448	19	1	1	1	1	3	0	0	0	0	0	0	0	0	0	0	0	0	0	0	0	0	0	0	2	0	0	0	0	0	0	0	0	0	0	0	0	0	0	0	0
450	19	2	4	1	1	3	0	0	0	0	0	0	0	0	0	0	0	0	0	0	0	0	0	0	2	0	0	0	0	0	0	0	0	0	0	0	0	0	0	0	0
451	24	1	1	1	1	3	0	0	1	0	0	1	1	0	0	1	1	0	0	1	1	0	0	1	2	1	0	0	1	1	0	0	1	1	0	0	1	1	0	0	1
452	20	1	1	1	3	3	0	0	0	0	0	0	1	0	0	1	0	0	0	0	0	0	0	0	2	0	0	0	0	1	0	0	1	0	0	0	0	0	0	0	0
453	20	2	2	1	1	3	0	0	0	0	0	0	1	0	0	1	0	0	0	0	0	0	0	0	2	0	0	0	0	1	0	0	1	0	0	0	0	0	0	0	0
455	20	1	1	1	2	3	0	0	0	0	0	0	0	0	0	0	0	0	0	0	0	0	0	0	2	0	0	0	0	0	0	0	0	0	0	0	0	0	0	0	0
456	19	2	1	1	2	3	1	0	0	0	0	0	0	0	0	0	0	0	0	0	0	0	0	0	2	0	0	0	0	0	0	0	0	0	0	0	0	0	0	0	0
457	19	1	1	1	2	3	0	0	0	0	0	0	0	0	0	0	0	0	0	0	0	0	0	0	2	0	0	0	0	0	0	0	0	0	0	0	0	0	0	0	0
458	18	1	1	1	2	3	0	0	0	0	0	0	0	0	0	0	0	0	0	0	0	0	0	0	2	0	0	0	0	0	0	0	0	0	0	0	0	0	0	0	0
462	20	2	1	1	3	5	0	0	1	1	1	3	0	0	0	0	0	0	0	0	0	0	0	0	2	1	1	1	3	0	0	0	0	0	0	0	0	0	0	0	0
463	21	1	4	1	3	5	0	0	0	0	0	0	0	0	0	0	0	0	0	0	0	0	0	0	2	0	0	0	0	0	0	0	0	0	0	0	0	0	0	0	0
464	20	2	1	1	3	5	0	1	1	1	0	2	0	0	0	0	0	0	0	0	0	0	0	0	2	1	1	0	2	0	0	0	0	0	0	0	0	0	0	0	0
466	20	2	1	1	3	5	0	0	1	1	1	3	0	0	0	0	0	0	0	0	0	0	0	0	2	1	1	1	3	0	0	0	0	0	0	0	0	0	0	0	0
468	19	1	1	1	2	3	0	5	0	0	0	0	0	0	0	0	0	0	0	0	0	0	0	0	2	0	0	0	0	0	0	0	0	0	0	0	0	0	0	0	0
469	19	1	1	1	4	3	0	0	0	0	0	0	1	0	0	1	0	0	0	0	1	0	0	1	2	0	0	0	0	1	0	0	1	0	0	0	0	1	0	0	1
470	18	1	1	1	3	1	0	0	0	0	0	0	0	0	0	0	0	0	0	0	0	0	0	0	2	0	0	0	0	0	0	0	0	0	0	0	0	0	0	0	0
471	18	2	1	1	3	1	4	0	1	0	1	2	1	0	1	2	0	0	0	0	0	0	0	0	2	1	0	1	2	1	0	1	2	0	0	0	0	0	0	0	0
472	18	2	1	1	3	1	0	0	0	0	0	0	0	0	0	0	0	0	0	0	0	0	0	0	2	0	0	0	0	0	0	0	0	0	0	0	0	0	0	0	0
474	18	1	3	1	3	1	0	0	1	0	0	1	1	0	0	1	0	0	0	0	1	0	0	1	2	1	0	0	1	1	0	0	1	0	0	0	0	1	0	0	1
475	19	2	1	1	3	5	0	0	0	0	0	0	0	0	0	0	0	0	0	0	0	0	0	0	2	0	0	0	0	0	0	0	0	0	0	0	0	0	0	0	0
476	21	1	1	1	3	5	0	5	1	1	0	2	0	0	0	0	0	0	0	0	0	0	0	0	2	1	1	0	2	0	0	0	0	0	0	0	0	0	0	0	0
477	20	1	1	1	3	1	0	0	0	0	0	0	1	0	0	1	0	0	0	0	0	0	0	0	2	0	0	0	0	1	0	0	1	0	0	0	0	0	0	0	0
478	23	1	1	1	4	1	0	0	1	1	1	3	1	0	0	1	0	0	0	0	0	0	0	0	2	1	1	1	3	1	0	0	1	0	0	0	0	0	0	0	0
480	18	1	1	1	4	1	0	0	1	1	0	2	1	0	0	1	0	0	0	0	0	0	0	0	2	1	1	0	2	1	0	0	1	0	0	0	0	0	0	0	0
481	21	1	1	1	3	7	0	0	0	0	0	0	0	0	0	0	0	0	0	0	0	0	0	0	2	0	0	0	0	0	0	0	0	0	0	0	0	0	0	0	0
482	20	1	1	1	1	3	0	0	1	0	0	1	1	0	0	1	1	0	0	1	1	1	0	2	2	1	0	0	1	1	0	0	1	1	0	0	1	1	1	0	2
483	26	2	2	2	4	3	0	1	1	1	1	3	1	1	1	3	1	1	1	3	0	0	0	0	2	1	1	1	3	1	1	1	3	1	1	1	3	0	0	0	0
